# Supplementary material for: Statistical methods for detecting periodic fragments in DNA sequence data
Source: Biol Direct. 2011 Apr 28;6:21. doi: 10.1186/1745-6150-6-21 (PMC3111405; doi:10.1186/1745-6150-6-21)
Supplement: Additional file 1 — Significant period 10 regions in mouse chromosomes 1-9. A bzip (mouse-sig_05-period_10-1-9.bed.bz2) compressed bed format, suitable for visualisation as a track at genome portals. [file 1745-6150-6-21-S1.BZ2 › 1745-6150-6-21-S1]

track name="Significant 10-bp periodicity spans" description="10-bp periodicity" visibility=3 color=0,60,120
chr1	3000315	3000501	N	0.0332
chr1	3000715	3000864	N	0.0300
chr1	3000892	3001041	N	0.0400
chr1	3002131	3002307	N	0.0244
chr1	3005557	3005725	N	0.0375
chr1	3006103	3006483	N	0.0301
chr1	3006541	3006740	N	0.0200
chr1	3006769	3006918	N	0.0400
chr1	3007134	3007298	N	0.0329
chr1	3007305	3007465	N	0.0400
chr1	3007826	3008024	N	0.0343
chr1	3008414	3008595	N	0.0417
chr1	3008686	3008888	N	0.0313
chr1	3010110	3010262	N	0.0450
chr1	3010542	3010715	N	0.0367
chr1	3012015	3012257	N	0.0137
chr1	3013083	3013299	N	0.0283
chr1	3014281	3014597	N	0.0250
chr1	3015245	3015638	N	0.0288
chr1	3016113	3016349	N	0.0230
chr1	3016409	3016669	N	0.0222
chr1	3017799	3017977	N	0.0433
chr1	3018431	3018592	N	0.0162
chr1	3019999	3020234	N	0.0308
chr1	3022467	3022841	N	0.0239
chr1	3023221	3023542	N	0.0246
chr1	3024774	3024959	N	0.0350
chr1	3026231	3026397	N	0.0215
chr1	3028125	3028361	N	0.0274
chr1	3029835	3029984	N	0.0100
chr1	3031074	3031235	N	0.0400
chr1	3031498	3031808	N	0.0362
chr1	3032459	3032858	N	0.0290
chr1	3035173	3035409	N	0.0271
chr1	3036229	3036378	N	0.0400
chr1	3036835	3036998	N	0.0289
chr1	3038163	3038323	N	0.0392
chr1	3039488	3039707	N	0.0125
chr1	3042304	3042525	N	0.0112
chr1	3043971	3044197	N	0.0241
chr1	3044309	3044458	N	0.0300
chr1	3044982	3045250	N	0.0261
chr1	3046023	3046420	N	0.0237
chr1	3047681	3048075	N	0.0252
chr1	3048798	3048991	N	0.0255
chr1	3049260	3049511	N	0.0278
chr1	3050479	3050641	N	0.0325
chr1	3052892	3053041	N	0.0500
chr1	3053395	3053576	N	0.0158
chr1	3055490	3055717	N	0.0312
chr1	3056184	3056413	N	0.0411
chr1	3057177	3057536	N	0.0193
chr1	3058318	3058500	N	0.0381
chr1	3059012	3059182	N	0.0346
chr1	3061506	3061682	N	0.0400
chr1	3062986	3063138	N	0.0300
chr1	3063527	3063928	N	0.0280
chr1	3063962	3064157	N	0.0350
chr1	3068983	3069132	N	0.0500
chr1	3069217	3069479	N	0.0240
chr1	3071232	3071469	N	0.0354
chr1	3071926	3072308	N	0.0221
chr1	3073197	3073356	N	0.0460
chr1	3074062	3074228	N	0.0250
chr1	3075139	3075417	N	0.0171
chr1	3076060	3076219	N	0.0318
chr1	3076984	3077244	N	0.0333
chr1	3077791	3077967	N	0.0338
chr1	3079017	3079385	N	0.0276
chr1	3080046	3080217	N	0.0295
chr1	3081553	3081702	N	0.0500
chr1	3082289	3082447	N	0.0420
chr1	3082556	3082765	N	0.0203
chr1	3084785	3084941	N	0.0450
chr1	3087316	3087527	N	0.0348
chr1	3088575	3088755	N	0.0316
chr1	3089292	3089470	N	0.0278
chr1	3089862	3090012	N	0.0400
chr1	3090284	3090495	N	0.0344
chr1	3092598	3092747	N	0.0400
chr1	3093191	3093343	N	0.0300
chr1	3093481	3093745	N	0.0125
chr1	3095094	3095269	N	0.0242
chr1	3097592	3098104	N	0.0291
chr1	3098684	3098845	N	0.0069
chr1	3099216	3099376	N	0.0400
chr1	3100155	3100370	N	0.0169
chr1	3100432	3100605	N	0.0096
chr1	3100670	3100848	N	0.0378
chr1	3103360	3103703	N	0.0360
chr1	3104942	3105145	N	0.0203
chr1	3105474	3105623	N	0.0300
chr1	3106647	3106796	N	0.0400
chr1	3108066	3108223	N	0.0467
chr1	3109864	3110062	N	0.0285
chr1	3111610	3111850	N	0.0378
chr1	3112041	3112190	N	0.0300
chr1	3112659	3112809	N	0.0500
chr1	3114739	3114960	N	0.0134
chr1	3115548	3115795	N	0.0270
chr1	3115896	3116048	N	0.0350
chr1	3116149	3116301	N	0.0433
chr1	3116639	3116812	N	0.0233
chr1	3117221	3117406	N	0.0392
chr1	3118763	3118919	N	0.0243
chr1	3119744	3119998	N	0.0083
chr1	3120468	3120636	N	0.0263
chr1	3120691	3120863	N	0.0219
chr1	3121395	3121552	N	0.0320
chr1	3122119	3122276	N	0.0367
chr1	3122438	3122617	N	0.0165
chr1	3123643	3123932	N	0.0340
chr1	3128328	3128485	N	0.0325
chr1	3128916	3129077	N	0.0236
chr1	3129310	3129521	N	0.0289
chr1	3130017	3130218	N	0.0265
chr1	3130507	3130848	N	0.0307
chr1	3131111	3131532	N	0.0201
chr1	3132098	3132301	N	0.0440
chr1	3133980	3134129	N	0.0500
chr1	3134974	3135123	N	0.0500
chr1	3135496	3135650	N	0.0150
chr1	3136634	3136812	N	0.0221
chr1	3136979	3137144	N	0.0333
chr1	3137438	3137587	N	0.0400
chr1	3138750	3138922	N	0.0250
chr1	3139115	3139271	N	0.0325
chr1	3139334	3139483	N	0.0500
chr1	3139691	3139916	N	0.0314
chr1	3141288	3141527	N	0.0278
chr1	3142041	3142467	N	0.0144
chr1	3143613	3143823	N	0.0257
chr1	3144364	3144516	N	0.0333
chr1	3145082	3145356	N	0.0324
chr1	3145510	3145737	N	0.0256
chr1	3146273	3146422	N	0.0500
chr1	3147021	3147186	N	0.0450
chr1	3148446	3148621	N	0.0159
chr1	3149179	3149351	N	0.0317
chr1	3149547	3149714	N	0.0400
chr1	3149724	3149959	N	0.0178
chr1	3150338	3150487	N	0.0300
chr1	3151139	3151290	N	0.0233
chr1	3151432	3151611	N	0.0420
chr1	3152174	3152324	N	0.0200
chr1	3152774	3153015	N	0.0192
chr1	3153145	3153310	N	0.0188
chr1	3154548	3154836	N	0.0238
chr1	3155483	3155656	N	0.0312
chr1	3155967	3156195	N	0.0117
chr1	3156412	3156607	N	0.0227
chr1	3156729	3156981	N	0.0237
chr1	3157048	3157233	N	0.0318
chr1	3157819	3158033	N	0.0306
chr1	3158444	3158603	N	0.0400
chr1	3159083	3159474	N	0.0262
chr1	3160891	3161096	N	0.0254
chr1	3161306	3161514	N	0.0238
chr1	3161534	3161901	N	0.0297
chr1	3163765	3163934	N	0.0317
chr1	3165169	3165572	N	0.0305
chr1	3168778	3169024	N	0.0162
chr1	3169176	3169340	N	0.0270
chr1	3170387	3170731	N	0.0220
chr1	3170761	3170938	N	0.0345
chr1	3171037	3171195	N	0.0225
chr1	3171628	3171780	N	0.0225
chr1	3173860	3174152	N	0.0125
chr1	3175183	3175391	N	0.0326
chr1	3175650	3175804	N	0.0400
chr1	3177255	3177636	N	0.0185
chr1	3179330	3179509	N	0.0338
chr1	3179838	3180066	N	0.0284
chr1	3180098	3180319	N	0.0091
chr1	3180339	3180525	N	0.0223
chr1	3180754	3181069	N	0.0262
chr1	3184792	3185220	N	0.0343
chr1	3185408	3185604	N	0.0252
chr1	3187182	3187426	N	0.0400
chr1	3187580	3187822	N	0.0255
chr1	3187950	3188147	N	0.0320
chr1	3188361	3188512	N	0.0500
chr1	3189901	3190050	N	0.0500
chr1	3190365	3190532	N	0.0163
chr1	3192011	3192160	N	0.0400
chr1	3194183	3194385	N	0.0324
chr1	3194822	3195009	N	0.0425
chr1	3196286	3196527	N	0.0182
chr1	3198399	3198553	N	0.0167
chr1	3202633	3202782	N	0.0500
chr1	3202903	3203068	N	0.0221
chr1	3203359	3203636	N	0.0245
chr1	3203730	3203903	N	0.0273
chr1	3207055	3207204	N	0.0400
chr1	3208467	3208695	N	0.0288
chr1	3208990	3209207	N	0.0313
chr1	3211311	3211488	N	0.0252
chr1	3213324	3213477	N	0.0340
chr1	3214646	3214811	N	0.0400
chr1	3214983	3215141	N	0.0250
chr1	3215339	3215488	N	0.0500
chr1	3216632	3216825	N	0.0324
chr1	3221773	3221978	N	0.0210
chr1	3222016	3222238	N	0.0243
chr1	3222896	3223045	N	0.0300
chr1	3223587	3223782	N	0.0232
chr1	3224523	3224761	N	0.0211
chr1	3225943	3226218	N	0.0281
chr1	3226611	3226760	N	0.0500
chr1	3227414	3227781	N	0.0210
chr1	3229236	3229631	N	0.0273
chr1	3229694	3229874	N	0.0271
chr1	3230006	3230155	N	0.0100
chr1	3230285	3230609	N	0.0286
chr1	3232111	3232321	N	0.0330
chr1	3233216	3233418	N	0.0370
chr1	3233954	3234115	N	0.0283
chr1	3235116	3235605	N	0.0193
chr1	3235894	3236050	N	0.0300
chr1	3238602	3238791	N	0.0200
chr1	3238857	3239006	N	0.0500
chr1	3239427	3239579	N	0.0250
chr1	3240208	3240385	N	0.0270
chr1	3240396	3240553	N	0.0189
chr1	3240784	3241122	N	0.0169
chr1	3242373	3242561	N	0.0236
chr1	3242909	3243128	N	0.0304
chr1	3244097	3244338	N	0.0253
chr1	3244616	3244799	N	0.0330
chr1	3245278	3245459	N	0.0240
chr1	3245953	3246213	N	0.0108
chr1	3248559	3248726	N	0.0293
chr1	3248798	3249008	N	0.0257
chr1	3249316	3249467	N	0.0300
chr1	3249623	3249777	N	0.0283
chr1	3250265	3250414	N	0.0500
chr1	3250629	3250879	N	0.0263
chr1	3251121	3251641	N	0.0158
chr1	3252069	3252265	N	0.0336
chr1	3252629	3252787	N	0.0120
chr1	3253163	3253316	N	0.0400
chr1	3253659	3254286	N	0.0198
chr1	3254333	3254551	N	0.0330
chr1	3254846	3254996	N	0.0200
chr1	3255678	3255832	N	0.0433
chr1	3256298	3256449	N	0.0500
chr1	3257289	3257440	N	0.0400
chr1	3257872	3258021	N	0.0500
chr1	3259730	3259897	N	0.0262
chr1	3260046	3260199	N	0.0300
chr1	3261273	3261422	N	0.0400
chr1	3262513	3262739	N	0.0249
chr1	3263043	3263199	N	0.0425
chr1	3263539	3263695	N	0.0250
chr1	3265218	3265367	N	0.0000
chr1	3265866	3266076	N	0.0338
chr1	3266095	3266298	N	0.0483
chr1	3266370	3266678	N	0.0100
chr1	3266755	3266941	N	0.0370
chr1	3267184	3267339	N	0.0420
chr1	3268102	3268254	N	0.0300
chr1	3268469	3268683	N	0.0200
chr1	3268722	3268874	N	0.0050
chr1	3269896	3270046	N	0.0350
chr1	3271232	3271419	N	0.0285
chr1	3271447	3271740	N	0.0303
chr1	3272354	3272503	N	0.0400
chr1	3276357	3276819	N	0.0251
chr1	3276939	3277178	N	0.0208
chr1	3277745	3277935	N	0.0323
chr1	3277945	3278112	N	0.0220
chr1	3278136	3278351	N	0.0084
chr1	3278866	3279070	N	0.0300
chr1	3280373	3280612	N	0.0300
chr1	3281111	3281281	N	0.0367
chr1	3281384	3281635	N	0.0157
chr1	3281749	3281923	N	0.0375
chr1	3283249	3283410	N	0.0275
chr1	3287562	3287717	N	0.0433
chr1	3288113	3288327	N	0.0148
chr1	3288392	3288554	N	0.0307
chr1	3289430	3289582	N	0.0433
chr1	3290002	3290151	N	0.0300
chr1	3290835	3291064	N	0.0192
chr1	3292591	3292792	N	0.0350
chr1	3293742	3293891	N	0.0300
chr1	3294161	3294310	N	0.0300
chr1	3295390	3295558	N	0.0350
chr1	3296095	3296300	N	0.0300
chr1	3296383	3296769	N	0.0305
chr1	3297786	3297979	N	0.0260
chr1	3300603	3300779	N	0.0244
chr1	3300922	3301074	N	0.0167
chr1	3303677	3303834	N	0.0350
chr1	3304526	3304675	N	0.0400
chr1	3305038	3305424	N	0.0181
chr1	3305782	3305939	N	0.0112
chr1	3305994	3306427	N	0.0242
chr1	3306763	3307018	N	0.0195
chr1	3307122	3307357	N	0.0272
chr1	3309235	3309423	N	0.0331
chr1	3309748	3309931	N	0.0250
chr1	3310707	3310920	N	0.0235
chr1	3311095	3311258	N	0.0262
chr1	3312293	3312443	N	0.0250
chr1	3312483	3312672	N	0.0251
chr1	3315317	3315518	N	0.0400
chr1	3316012	3316266	N	0.0345
chr1	3316767	3316950	N	0.0195
chr1	3317913	3318128	N	0.0196
chr1	3318794	3319115	N	0.0367
chr1	3319746	3319896	N	0.0300
chr1	3320089	3320238	N	0.0300
chr1	3321827	3322250	N	0.0180
chr1	3329211	3329407	N	0.0176
chr1	3330100	3330272	N	0.0350
chr1	3330443	3330601	N	0.0300
chr1	3330641	3330964	N	0.0232
chr1	3334577	3334745	N	0.0314
chr1	3335498	3335655	N	0.0057
chr1	3336261	3336410	N	0.0300
chr1	3336647	3336819	N	0.0331
chr1	3337697	3337856	N	0.0440
chr1	3338168	3338622	N	0.0389
chr1	3339035	3339216	N	0.0287
chr1	3339501	3339653	N	0.0433
chr1	3340552	3340706	N	0.0167
chr1	3341731	3341918	N	0.0197
chr1	3342717	3343047	N	0.0105
chr1	3346088	3346295	N	0.0219
chr1	3346390	3346625	N	0.0236
chr1	3347162	3347419	N	0.0176
chr1	3347723	3347972	N	0.0233
chr1	3351214	3351377	N	0.0420
chr1	3353785	3353935	N	0.0450
chr1	3353992	3354185	N	0.0433
chr1	3355326	3355484	N	0.0244
chr1	3356173	3356437	N	0.0148
chr1	3356839	3356988	N	0.0400
chr1	3357185	3357422	N	0.0180
chr1	3357925	3358112	N	0.0260
chr1	3358387	3358536	N	0.0300
chr1	3358539	3358722	N	0.0154
chr1	3359910	3360142	N	0.0253
chr1	3360423	3360773	N	0.0075
chr1	3365125	3365274	N	0.0500
chr1	3365324	3365484	N	0.0350
chr1	3365944	3366169	N	0.0144
chr1	3367140	3367318	N	0.0241
chr1	3367557	3367735	N	0.0317
chr1	3368384	3368641	N	0.0258
chr1	3370455	3370633	N	0.0200
chr1	3370878	3371095	N	0.0257
chr1	3372565	3372797	N	0.0184
chr1	3374435	3374587	N	0.0500
chr1	3374766	3375016	N	0.0293
chr1	3375293	3375482	N	0.0217
chr1	3375573	3375809	N	0.0233
chr1	3376043	3376387	N	0.0356
chr1	3377425	3377625	N	0.0157
chr1	3378629	3378861	N	0.0282
chr1	3380514	3380664	N	0.0400
chr1	3384205	3384355	N	0.0100
chr1	3384579	3384855	N	0.0262
chr1	3385197	3385347	N	0.0400
chr1	3386902	3387178	N	0.0089
chr1	3387275	3387424	N	0.0400
chr1	3387505	3387675	N	0.0383
chr1	3388982	3389131	N	0.0500
chr1	3389641	3389808	N	0.0387
chr1	3390888	3391092	N	0.0324
chr1	3391117	3391266	N	0.0200
chr1	3392001	3392266	N	0.0338
chr1	3392747	3392959	N	0.0186
chr1	3394438	3394619	N	0.0213
chr1	3396640	3396948	N	0.0246
chr1	3397650	3397802	N	0.0350
chr1	3400102	3400273	N	0.0311
chr1	3402326	3402511	N	0.0429
chr1	3403590	3403766	N	0.0378
chr1	3405816	3405979	N	0.0367
chr1	3406136	3406322	N	0.0136
chr1	3406684	3406905	N	0.0339
chr1	3408435	3408596	N	0.0292
chr1	3409812	3409968	N	0.0450
chr1	3411508	3411682	N	0.0210
chr1	3411831	3412115	N	0.0362
chr1	3412787	3412936	N	0.0400
chr1	3413590	3413774	N	0.0350
chr1	3418510	3418659	N	0.0300
chr1	3418882	3419031	N	0.0500
chr1	3419364	3419603	N	0.0174
chr1	3420496	3420735	N	0.0227
chr1	3421191	3421343	N	0.0300
chr1	3421788	3422011	N	0.0320
chr1	3422153	3422440	N	0.0313
chr1	3423170	3423322	N	0.0300
chr1	3425043	3425384	N	0.0270
chr1	3427265	3427622	N	0.0297
chr1	3428178	3428349	N	0.0188
chr1	3429141	3429536	N	0.0117
chr1	3429894	3430045	N	0.0267
chr1	3431135	3431287	N	0.0275
chr1	3431333	3431526	N	0.0259
chr1	3433697	3433970	N	0.0115
chr1	3434928	3435132	N	0.0378
chr1	3435798	3435947	N	0.0500
chr1	3436035	3436202	N	0.0170
chr1	3436616	3436826	N	0.0116
chr1	3438004	3438176	N	0.0314
chr1	3438787	3438941	N	0.0260
chr1	3439240	3439397	N	0.0371
chr1	3443012	3443161	N	0.0200
chr1	3444108	3444257	N	0.0500
chr1	3444285	3444439	N	0.0400
chr1	3444984	3445161	N	0.0286
chr1	3445323	3445472	N	0.0500
chr1	3446188	3446339	N	0.0300
chr1	3446755	3446915	N	0.0243
chr1	3447474	3447658	N	0.0122
chr1	3448006	3448158	N	0.0300
chr1	3448851	3449033	N	0.0500
chr1	3449655	3449804	N	0.0400
chr1	3450131	3450344	N	0.0367
chr1	3450510	3450717	N	0.0321
chr1	3452155	3452311	N	0.0450
chr1	3452414	3452596	N	0.0371
chr1	3453120	3453288	N	0.0283
chr1	3454555	3454741	N	0.0126
chr1	3456349	3456513	N	0.0333
chr1	3456973	3457176	N	0.0093
chr1	3457418	3457620	N	0.0217
chr1	3458331	3458603	N	0.0185
chr1	3459271	3459546	N	0.0226
chr1	3459571	3459803	N	0.0303
chr1	3460525	3460680	N	0.0500
chr1	3462346	3462543	N	0.0308
chr1	3463506	3463697	N	0.0243
chr1	3465463	3465632	N	0.0353
chr1	3467703	3467853	N	0.0350
chr1	3467899	3468052	N	0.0250
chr1	3468220	3468388	N	0.0283
chr1	3468737	3468886	N	0.0300
chr1	3470155	3470366	N	0.0300
chr1	3470886	3471046	N	0.0400
chr1	3471526	3471773	N	0.0111
chr1	3474236	3474429	N	0.0191
chr1	3474812	3475032	N	0.0360
chr1	3475363	3475517	N	0.0360
chr1	3475808	3475993	N	0.0305
chr1	3476540	3476698	N	0.0150
chr1	3479121	3479303	N	0.0156
chr1	3479972	3480122	N	0.0500
chr1	3480573	3480730	N	0.0433
chr1	3480954	3481103	N	0.0500
chr1	3481564	3481754	N	0.0232
chr1	3482207	3482357	N	0.0300
chr1	3483410	3483592	N	0.0283
chr1	3484022	3484284	N	0.0077
chr1	3484751	3484986	N	0.0304
chr1	3487770	3487921	N	0.0100
chr1	3490849	3491104	N	0.0262
chr1	3491316	3491490	N	0.0340
chr1	3491541	3491701	N	0.0317
chr1	3491899	3492359	N	0.0294
chr1	3492391	3492549	N	0.0233
chr1	3495059	3495282	N	0.0196
chr1	3495636	3495798	N	0.0300
chr1	3498924	3499073	N	0.0400
chr1	3499119	3499335	N	0.0256
chr1	3499381	3499530	N	0.0500
chr1	3500149	3500334	N	0.0369
chr1	3502610	3502775	N	0.0329
chr1	3502921	3503070	N	0.0400
chr1	3503309	3503523	N	0.0370
chr1	3504564	3504716	N	0.0275
chr1	3504856	3505051	N	0.0336
chr1	3506351	3506529	N	0.0360
chr1	3507066	3507352	N	0.0257
chr1	3507674	3507830	N	0.0213
chr1	3507996	3508225	N	0.0291
chr1	3508595	3508747	N	0.0500
chr1	3509720	3509876	N	0.0350
chr1	3510073	3510238	N	0.0373
chr1	3510455	3510604	N	0.0400
chr1	3511612	3511803	N	0.0356
chr1	3512077	3512255	N	0.0197
chr1	3512403	3512564	N	0.0314
chr1	3514648	3514981	N	0.0108
chr1	3516728	3516890	N	0.0185
chr1	3517284	3517437	N	0.0200
chr1	3518190	3518342	N	0.0300
chr1	3518427	3518587	N	0.0387
chr1	3519094	3519244	N	0.0350
chr1	3520044	3520206	N	0.0262
chr1	3521953	3522223	N	0.0143
chr1	3526102	3526312	N	0.0242
chr1	3527028	3527190	N	0.0246
chr1	3528569	3528829	N	0.0309
chr1	3529835	3529998	N	0.0356
chr1	3530201	3530351	N	0.0450
chr1	3530414	3530563	N	0.0400
chr1	3530952	3531103	N	0.0267
chr1	3531639	3531882	N	0.0203
chr1	3532694	3532843	N	0.0500
chr1	3533006	3533276	N	0.0201
chr1	3533571	3533724	N	0.0340
chr1	3533916	3534134	N	0.0244
chr1	3534305	3534457	N	0.0075
chr1	3536424	3536626	N	0.0393
chr1	3537354	3537621	N	0.0283
chr1	3538873	3539078	N	0.0181
chr1	3542260	3542495	N	0.0124
chr1	3542574	3542791	N	0.0395
chr1	3543575	3543773	N	0.0237
chr1	3543991	3544344	N	0.0143
chr1	3544476	3544734	N	0.0156
chr1	3547883	3548123	N	0.0326
chr1	3548919	3549363	N	0.0186
chr1	3549433	3549599	N	0.0420
chr1	3549784	3549987	N	0.0264
chr1	3550656	3550805	N	0.0300
chr1	3552482	3552660	N	0.0300
chr1	3552916	3553065	N	0.0400
chr1	3553188	3553354	N	0.0175
chr1	3554561	3554811	N	0.0178
chr1	3554846	3554995	N	0.0200
chr1	3556215	3556377	N	0.0329
chr1	3556487	3556694	N	0.0185
chr1	3556746	3556934	N	0.0400
chr1	3558318	3558474	N	0.0443
chr1	3558668	3558852	N	0.0425
chr1	3558932	3559081	N	0.0500
chr1	3559775	3559961	N	0.0132
chr1	3560098	3560309	N	0.0233
chr1	3561015	3561177	N	0.0300
chr1	3561378	3561532	N	0.0340
chr1	3561543	3561694	N	0.0300
chr1	3561705	3562071	N	0.0354
chr1	3565013	3565193	N	0.0342
chr1	3566292	3566445	N	0.0220
chr1	3567074	3567667	N	0.0243
chr1	3568529	3568708	N	0.0230
chr1	3569794	3569985	N	0.0236
chr1	3570371	3570541	N	0.0267
chr1	3571098	3571320	N	0.0287
chr1	3572443	3572712	N	0.0290
chr1	3575578	3575749	N	0.0358
chr1	3576915	3577076	N	0.0422
chr1	3577269	3577541	N	0.0277
chr1	3577770	3577936	N	0.0240
chr1	3578479	3578671	N	0.0297
chr1	3578944	3579095	N	0.0233
chr1	3581316	3581465	N	0.0300
chr1	3581720	3581924	N	0.0294
chr1	3582562	3582794	N	0.0315
chr1	3582911	3583087	N	0.0400
chr1	3583246	3583414	N	0.0142
chr1	3583808	3583986	N	0.0183
chr1	3584034	3584183	N	0.0500
chr1	3584801	3584951	N	0.0400
chr1	3586308	3586632	N	0.0276
chr1	3589365	3589523	N	0.0200
chr1	3589638	3589803	N	0.0331
chr1	3590801	3591167	N	0.0329
chr1	3591394	3591545	N	0.0433
chr1	3593598	3593753	N	0.0250
chr1	3594886	3595103	N	0.0145
chr1	3596938	3597117	N	0.0386
chr1	3597689	3597845	N	0.0312
chr1	3598269	3598426	N	0.0163
chr1	3599432	3599617	N	0.0255
chr1	3599861	3600112	N	0.0171
chr1	3600166	3600315	N	0.0500
chr1	3600474	3600656	N	0.0277
chr1	3601201	3601450	N	0.0279
chr1	3602646	3602803	N	0.0250
chr1	3602999	3603164	N	0.0238
chr1	3604285	3604443	N	0.0312
chr1	3604610	3604780	N	0.0220
chr1	3605939	3606102	N	0.0300
chr1	3606766	3607092	N	0.0339
chr1	3607370	3607706	N	0.0184
chr1	3608524	3608825	N	0.0331
chr1	3609357	3609512	N	0.0375
chr1	3609797	3609946	N	0.0400
chr1	3610303	3610473	N	0.0286
chr1	3611422	3611625	N	0.0379
chr1	3611640	3611828	N	0.0333
chr1	3611867	3612031	N	0.0300
chr1	3612950	3613453	N	0.0324
chr1	3614232	3614396	N	0.0307
chr1	3614997	3615262	N	0.0197
chr1	3615559	3615760	N	0.0162
chr1	3615810	3616143	N	0.0282
chr1	3617059	3617289	N	0.0285
chr1	3618307	3618518	N	0.0283
chr1	3618544	3618728	N	0.0200
chr1	3619273	3619461	N	0.0271
chr1	3619841	3620027	N	0.0250
chr1	3620870	3621019	N	0.0400
chr1	3621317	3621661	N	0.0169
chr1	3621941	3622136	N	0.0233
chr1	3624188	3624376	N	0.0367
chr1	3624711	3624868	N	0.0400
chr1	3632394	3632672	N	0.0097
chr1	3633472	3633663	N	0.0228
chr1	3634049	3634230	N	0.0312
chr1	3635699	3635881	N	0.0350
chr1	3636584	3636783	N	0.0238
chr1	3636787	3636955	N	0.0357
chr1	3638633	3638829	N	0.0197
chr1	3639273	3639464	N	0.0164
chr1	3639466	3639626	N	0.0389
chr1	3640046	3640195	N	0.0500
chr1	3640211	3640457	N	0.0141
chr1	3641672	3641839	N	0.0323
chr1	3642679	3642832	N	0.0500
chr1	3643503	3643840	N	0.0190
chr1	3643940	3644133	N	0.0207
chr1	3644220	3644457	N	0.0283
chr1	3644465	3644672	N	0.0454
chr1	3645346	3645500	N	0.0320
chr1	3645728	3645948	N	0.0146
chr1	3646225	3646400	N	0.0294
chr1	3647851	3648128	N	0.0240
chr1	3649115	3649272	N	0.0375
chr1	3649759	3650070	N	0.0411
chr1	3650411	3650586	N	0.0211
chr1	3651238	3651390	N	0.0450
chr1	3651607	3651845	N	0.0225
chr1	3654089	3654321	N	0.0300
chr1	3654666	3654890	N	0.0185
chr1	3657694	3657876	N	0.0344
chr1	3657899	3658106	N	0.0180
chr1	3658605	3658827	N	0.0352
chr1	3659630	3659817	N	0.0409
chr1	3660817	3661027	N	0.0284
chr1	3663621	3663770	N	0.0500
chr1	3664479	3664669	N	0.0176
chr1	3665102	3665327	N	0.0361
chr1	3665585	3665761	N	0.0271
chr1	3665927	3666169	N	0.0253
chr1	3668252	3668442	N	0.0096
chr1	3668826	3668976	N	0.0300
chr1	3670556	3670781	N	0.0162
chr1	3672695	3672901	N	0.0245
chr1	3673293	3673450	N	0.0450
chr1	3673465	3673848	N	0.0304
chr1	3673985	3674312	N	0.0358
chr1	3674359	3674547	N	0.0300
chr1	3675896	3676047	N	0.0150
chr1	3676328	3676524	N	0.0330
chr1	3676855	3677158	N	0.0208
chr1	3677464	3677627	N	0.0500
chr1	3680319	3680548	N	0.0337
chr1	3680584	3680806	N	0.0358
chr1	3681412	3681575	N	0.0362
chr1	3683169	3683324	N	0.0314
chr1	3684168	3684375	N	0.0293
chr1	3684480	3684725	N	0.0379
chr1	3685278	3685427	N	0.0500
chr1	3685895	3686121	N	0.0240
chr1	3686642	3687052	N	0.0306
chr1	3687203	3687382	N	0.0240
chr1	3687797	3687954	N	0.0333
chr1	3688471	3688620	N	0.0300
chr1	3689059	3689510	N	0.0292
chr1	3689561	3689715	N	0.0280
chr1	3690855	3691004	N	0.0400
chr1	3693867	3694029	N	0.0186
chr1	3695597	3695816	N	0.0134
chr1	3696029	3696223	N	0.0188
chr1	3696721	3696892	N	0.0065
chr1	3697285	3697446	N	0.0200
chr1	3698538	3698719	N	0.0194
chr1	3699140	3699312	N	0.0260
chr1	3700368	3700549	N	0.0097
chr1	3700623	3700780	N	0.0233
chr1	3700898	3701232	N	0.0127
chr1	3702638	3702986	N	0.0225
chr1	3704706	3704910	N	0.0152
chr1	3708742	3708926	N	0.0317
chr1	3709930	3710108	N	0.0200
chr1	3710568	3710732	N	0.0189
chr1	3712271	3712427	N	0.0475
chr1	3713084	3713392	N	0.0250
chr1	3713614	3713763	N	0.0300
chr1	3713846	3714112	N	0.0122
chr1	3715716	3715878	N	0.0367
chr1	3715951	3716131	N	0.0380
chr1	3716218	3716367	N	0.0500
chr1	3718707	3718889	N	0.0410
chr1	3719740	3719947	N	0.0417
chr1	3720119	3720289	N	0.0300
chr1	3721101	3721321	N	0.0256
chr1	3722760	3722910	N	0.0400
chr1	3723366	3723517	N	0.0367
chr1	3723941	3724116	N	0.0300
chr1	3728084	3728248	N	0.0300
chr1	3728678	3728831	N	0.0300
chr1	3729613	3729920	N	0.0186
chr1	3731547	3731768	N	0.0196
chr1	3731876	3732025	N	0.0400
chr1	3733190	3733344	N	0.0200
chr1	3733411	3733654	N	0.0237
chr1	3733684	3733845	N	0.0450
chr1	3734507	3734659	N	0.0350
chr1	3735197	3735538	N	0.0177
chr1	3735910	3736101	N	0.0271
chr1	3736105	3736266	N	0.0400
chr1	3737928	3738087	N	0.0155
chr1	3738746	3738900	N	0.0467
chr1	3739277	3739496	N	0.0348
chr1	3739577	3739950	N	0.0285
chr1	3742225	3742462	N	0.0257
chr1	3742658	3742916	N	0.0288
chr1	3742931	3743080	N	0.0400
chr1	3745699	3745850	N	0.0333
chr1	3746592	3746786	N	0.0315
chr1	3747418	3747652	N	0.0153
chr1	3748267	3748421	N	0.0425
chr1	3748496	3748702	N	0.0134
chr1	3749634	3749789	N	0.0350
chr1	3751870	3752019	N	0.0500
chr1	3752327	3752481	N	0.0267
chr1	3753519	3753671	N	0.0325
chr1	3753957	3754225	N	0.0223
chr1	3754270	3754458	N	0.0143
chr1	3757403	3757795	N	0.0291
chr1	3757859	3758037	N	0.0286
chr1	3758170	3758322	N	0.0325
chr1	3758455	3758611	N	0.0286
chr1	3760047	3760196	N	0.0500
chr1	3760259	3760495	N	0.0213
chr1	3761364	3761561	N	0.0367
chr1	3761933	3762413	N	0.0315
chr1	3763023	3763247	N	0.0270
chr1	3763713	3763980	N	0.0270
chr1	3764666	3764903	N	0.0450
chr1	3765590	3765812	N	0.0206
chr1	3766434	3766588	N	0.0450
chr1	3767388	3767576	N	0.0400
chr1	3769145	3769299	N	0.0283
chr1	3770694	3770966	N	0.0208
chr1	3771378	3771600	N	0.0270
chr1	3773635	3773916	N	0.0180
chr1	3774322	3774472	N	0.0450
chr1	3776564	3776744	N	0.0185
chr1	3777606	3777843	N	0.0331
chr1	3778281	3778518	N	0.0256
chr1	3778773	3778971	N	0.0310
chr1	3779855	3780124	N	0.0400
chr1	3780590	3780767	N	0.0207
chr1	3781085	3781259	N	0.0211
chr1	3781584	3781747	N	0.0350
chr1	3781899	3782223	N	0.0317
chr1	3782422	3782615	N	0.0300
chr1	3782887	3783131	N	0.0272
chr1	3785099	3785263	N	0.0373
chr1	3785778	3785947	N	0.0400
chr1	3786779	3786928	N	0.0400
chr1	3787491	3787767	N	0.0130
chr1	3788752	3788933	N	0.0228
chr1	3788953	3789123	N	0.0450
chr1	3789725	3789874	N	0.0500
chr1	3790459	3790625	N	0.0262
chr1	3791288	3791536	N	0.0317
chr1	3791836	3792015	N	0.0367
chr1	3792650	3793045	N	0.0132
chr1	3795492	3795646	N	0.0400
chr1	3796078	3796234	N	0.0300
chr1	3797910	3798066	N	0.0350
chr1	3798791	3799002	N	0.0266
chr1	3801614	3801832	N	0.0173
chr1	3801836	3802044	N	0.0303
chr1	3802157	3802341	N	0.0400
chr1	3804502	3804921	N	0.0191
chr1	3805010	3805197	N	0.0371
chr1	3805563	3805712	N	0.0400
chr1	3806234	3806484	N	0.0266
chr1	3806691	3806877	N	0.0217
chr1	3807299	3807504	N	0.0250
chr1	3807851	3808039	N	0.0336
chr1	3809594	3809743	N	0.0500
chr1	3811618	3811853	N	0.0417
chr1	3812834	3812983	N	0.0500
chr1	3813296	3813500	N	0.0193
chr1	3814542	3814719	N	0.0400
chr1	3815013	3815174	N	0.0255
chr1	3815630	3815784	N	0.0100
chr1	3816164	3816522	N	0.0288
chr1	3816661	3816906	N	0.0159
chr1	3817300	3817638	N	0.0250
chr1	3819202	3819351	N	0.0400
chr1	3819480	3819646	N	0.0311
chr1	3820252	3820401	N	0.0200
chr1	3821142	3821305	N	0.0238
chr1	3822308	3822457	N	0.0400
chr1	3824738	3824943	N	0.0148
chr1	3826197	3826346	N	0.0100
chr1	3826707	3827070	N	0.0312
chr1	3827807	3827963	N	0.0286
chr1	3831518	3831678	N	0.0240
chr1	3833381	3833530	N	0.0400
chr1	3833672	3833961	N	0.0287
chr1	3834143	3834349	N	0.0350
chr1	3834496	3834746	N	0.0124
chr1	3835681	3836056	N	0.0215
chr1	3836268	3836417	N	0.0300
chr1	3837429	3837630	N	0.0239
chr1	3838238	3838564	N	0.0400
chr1	3838689	3839059	N	0.0182
chr1	3839326	3839479	N	0.0333
chr1	3840092	3840244	N	0.0125
chr1	3840619	3840777	N	0.0300
chr1	3841671	3841828	N	0.0312
chr1	3842109	3842306	N	0.0247
chr1	3842757	3842909	N	0.0250
chr1	3844367	3844538	N	0.0183
chr1	3845806	3845958	N	0.0300
chr1	3846053	3846203	N	0.0350
chr1	3846719	3846868	N	0.0400
chr1	3847456	3847619	N	0.0336
chr1	3849924	3850098	N	0.0346
chr1	3850858	3851073	N	0.0116
chr1	3852592	3852748	N	0.0175
chr1	3853137	3853288	N	0.0433
chr1	3854100	3854284	N	0.0308
chr1	3856068	3856225	N	0.0340
chr1	3856267	3856529	N	0.0248
chr1	3856930	3857089	N	0.0371
chr1	3862087	3862343	N	0.0244
chr1	3862494	3862765	N	0.0252
chr1	3865151	3865346	N	0.0350
chr1	3867195	3867384	N	0.0242
chr1	3867433	3867597	N	0.0375
chr1	3868067	3868224	N	0.0467
chr1	3869088	3869265	N	0.0309
chr1	3870615	3870778	N	0.0257
chr1	3871007	3871224	N	0.0187
chr1	3871573	3871884	N	0.0146
chr1	3872406	3872577	N	0.0353
chr1	3874002	3874154	N	0.0200
chr1	3875292	3875446	N	0.0225
chr1	3875684	3875836	N	0.0400
chr1	3876047	3876196	N	0.0500
chr1	3877548	3877790	N	0.0209
chr1	3878907	3879056	N	0.0400
chr1	3879549	3879706	N	0.0400
chr1	3879758	3879937	N	0.0320
chr1	3879986	3880175	N	0.0120
chr1	3883761	3884049	N	0.0202
chr1	3884257	3884415	N	0.0383
chr1	3885198	3885395	N	0.0308
chr1	3885402	3885611	N	0.0380
chr1	3887568	3887795	N	0.0406
chr1	3887904	3888080	N	0.0269
chr1	3888119	3888300	N	0.0320
chr1	3888587	3888753	N	0.0375
chr1	3890157	3890459	N	0.0114
chr1	3890790	3890944	N	0.0450
chr1	3891361	3891510	N	0.0300
chr1	3894100	3894304	N	0.0273
chr1	3894833	3894983	N	0.0450
chr1	3895392	3895622	N	0.0261
chr1	3896198	3896405	N	0.0323
chr1	3896815	3896969	N	0.0340
chr1	3897462	3897620	N	0.0360
chr1	3897807	3897990	N	0.0309
chr1	3901123	3901330	N	0.0293
chr1	3902116	3902394	N	0.0097
chr1	3902640	3902795	N	0.0467
chr1	3903465	3903659	N	0.0153
chr1	3903725	3903884	N	0.0300
chr1	3905366	3905556	N	0.0305
chr1	3906126	3906278	N	0.0025
chr1	3908777	3908934	N	0.0333
chr1	3909130	3909319	N	0.0223
chr1	3909677	3909895	N	0.0189
chr1	3910539	3910761	N	0.0233
chr1	3910893	3911160	N	0.0425
chr1	3911646	3911798	N	0.0433
chr1	3912879	3913104	N	0.0325
chr1	3913220	3913515	N	0.0138
chr1	3914607	3914759	N	0.0400
chr1	3914937	3915109	N	0.0350
chr1	3915810	3915960	N	0.0400
chr1	3916159	3916358	N	0.0175
chr1	3917608	3917963	N	0.0352
chr1	3918069	3918253	N	0.0300
chr1	3918728	3918922	N	0.0350
chr1	3920046	3920200	N	0.0400
chr1	3920357	3920506	N	0.0500
chr1	3920831	3921218	N	0.0077
chr1	3921504	3921681	N	0.0325
chr1	3921734	3921988	N	0.0300
chr1	3922454	3922760	N	0.0312
chr1	3922912	3923164	N	0.0275
chr1	3923180	3923329	N	0.0000
chr1	3923817	3924110	N	0.0195
chr1	3924364	3924607	N	0.0250
chr1	3924899	3925131	N	0.0291
chr1	3925235	3925433	N	0.0413
chr1	3926023	3926190	N	0.0200
chr1	3926665	3926818	N	0.0200
chr1	3928608	3928869	N	0.0350
chr1	3928946	3929095	N	0.0500
chr1	3930657	3930858	N	0.0300
chr1	3931707	3931875	N	0.0209
chr1	3937185	3937348	N	0.0187
chr1	3939741	3940018	N	0.0242
chr1	3940537	3940982	N	0.0201
chr1	3942490	3942725	N	0.0281
chr1	3942800	3942972	N	0.0280
chr1	3944205	3944361	N	0.0175
chr1	3945165	3945315	N	0.0450
chr1	3949714	3949869	N	0.0343
chr1	3949879	3950029	N	0.0200
chr1	3950084	3950241	N	0.0167
chr1	3952043	3952213	N	0.0167
chr1	3952252	3952464	N	0.0246
chr1	3953149	3953313	N	0.0138
chr1	3953691	3953993	N	0.0272
chr1	3954631	3954935	N	0.0256
chr1	3955517	3955668	N	0.0267
chr1	3956316	3956498	N	0.0153
chr1	3959837	3960014	N	0.0292
chr1	3960262	3960443	N	0.0373
chr1	3961297	3961458	N	0.0275
chr1	3963453	3963654	N	0.0367
chr1	3963911	3964073	N	0.0364
chr1	3964969	3965131	N	0.0377
chr1	3965966	3966123	N	0.0429
chr1	3966347	3966497	N	0.0350
chr1	3966997	3967188	N	0.0400
chr1	3968127	3968313	N	0.0242
chr1	3968717	3968873	N	0.0333
chr1	3968976	3969143	N	0.0231
chr1	3969239	3969388	N	0.0400
chr1	3969482	3969775	N	0.0200
chr1	3970327	3970476	N	0.0500
chr1	3971794	3972000	N	0.0253
chr1	3972980	3973138	N	0.0300
chr1	3973637	3973787	N	0.0350
chr1	3976606	3976819	N	0.0269
chr1	3977084	3977246	N	0.0330
chr1	3977685	3977837	N	0.0267
chr1	3978211	3978364	N	0.0267
chr1	3980083	3980244	N	0.0433
chr1	3981399	3981590	N	0.0312
chr1	3982194	3982355	N	0.0380
chr1	3982410	3982564	N	0.0100
chr1	3982935	3983084	N	0.0500
chr1	3983194	3983343	N	0.0500
chr1	3986908	3987140	N	0.0295
chr1	3987503	3987712	N	0.0275
chr1	3988470	3988620	N	0.0200
chr1	3988634	3988793	N	0.0425
chr1	3989722	3989945	N	0.0146
chr1	3990609	3990824	N	0.0161
chr1	3991935	3992155	N	0.0315
chr1	3992254	3992403	N	0.0200
chr1	3992473	3992647	N	0.0229
chr1	3992976	3993199	N	0.0207
chr1	3993632	3993781	N	0.0500
chr1	3995256	3995447	N	0.0358
chr1	3995504	3995654	N	0.0300
chr1	3995798	3995954	N	0.0213
chr1	3997775	3997930	N	0.0314
chr1	3999087	3999248	N	0.0364
chr1	3999343	3999492	N	0.0400
chr1	3999836	3999986	N	0.0250
chr1	4000320	4000548	N	0.0044
chr1	4000684	4000846	N	0.0267
chr1	4000881	4001204	N	0.0224
chr1	4002703	4002859	N	0.0467
chr1	4003622	4003773	N	0.0300
chr1	4004770	4004920	N	0.0200
chr1	4005609	4005779	N	0.0317
chr1	4006586	4006735	N	0.0400
chr1	4006965	4007118	N	0.0050
chr1	4008333	4008499	N	0.0370
chr1	4008884	4009072	N	0.0287
chr1	4009631	4009808	N	0.0350
chr1	4010064	4010384	N	0.0336
chr1	4010810	4010975	N	0.0329
chr1	4011035	4011434	N	0.0288
chr1	4012645	4012817	N	0.0229
chr1	4013300	4013480	N	0.0142
chr1	4014200	4014351	N	0.0400
chr1	4014897	4015160	N	0.0293
chr1	4015693	4015843	N	0.0200
chr1	4016082	4016233	N	0.0167
chr1	4016308	4016478	N	0.0400
chr1	4017310	4017464	N	0.0267
chr1	4018483	4018644	N	0.0327
chr1	4022195	4022384	N	0.0269
chr1	4023403	4023574	N	0.0386
chr1	4025116	4025286	N	0.0265
chr1	4025537	4025732	N	0.0286
chr1	4026516	4026665	N	0.0500
chr1	4027291	4027513	N	0.0121
chr1	4027561	4027721	N	0.0389
chr1	4029624	4029802	N	0.0200
chr1	4030686	4030995	N	0.0236
chr1	4031035	4031265	N	0.0255
chr1	4031670	4031824	N	0.0217
chr1	4031838	4032069	N	0.0127
chr1	4032481	4032673	N	0.0290
chr1	4033992	4034177	N	0.0266
chr1	4034734	4034907	N	0.0209
chr1	4035571	4035907	N	0.0160
chr1	4036299	4036592	N	0.0362
chr1	4037406	4037648	N	0.0327
chr1	4040436	4040717	N	0.0202
chr1	4040834	4041024	N	0.0300
chr1	4041354	4041923	N	0.0304
chr1	4043603	4043754	N	0.0350
chr1	4045465	4045627	N	0.0300
chr1	4046401	4046611	N	0.0290
chr1	4046630	4046858	N	0.0234
chr1	4047312	4047466	N	0.0350
chr1	4050904	4051126	N	0.0467
chr1	4052025	4052180	N	0.0420
chr1	4052375	4052577	N	0.0248
chr1	4052854	4053079	N	0.0198
chr1	4053351	4053506	N	0.0300
chr1	4053715	4053928	N	0.0195
chr1	4054977	4055243	N	0.0131
chr1	4055421	4055570	N	0.0500
chr1	4056169	4056352	N	0.0300
chr1	4057659	4057832	N	0.0264
chr1	4058016	4058167	N	0.0200
chr1	4058499	4058676	N	0.0183
chr1	4059931	4060281	N	0.0317
chr1	4060977	4061184	N	0.0328
chr1	4061466	4061615	N	0.0500
chr1	4062574	4062767	N	0.0400
chr1	4063384	4063542	N	0.0300
chr1	4063648	4064002	N	0.0262
chr1	4064432	4064581	N	0.0500
chr1	4065002	4065184	N	0.0253
chr1	4065388	4065563	N	0.0450
chr1	4066381	4066531	N	0.0350
chr1	4068515	4068671	N	0.0375
chr1	4069147	4069384	N	0.0091
chr1	4070635	4071016	N	0.0343
chr1	4071685	4071843	N	0.0400
chr1	4071845	4072001	N	0.0380
chr1	4073497	4073665	N	0.0218
chr1	4073899	4074072	N	0.0262
chr1	4077479	4077648	N	0.0171
chr1	4077835	4078014	N	0.0233
chr1	4079582	4079746	N	0.0400
chr1	4079965	4080143	N	0.0182
chr1	4080167	4080321	N	0.0300
chr1	4080849	4080999	N	0.0050
chr1	4082492	4082694	N	0.0224
chr1	4088345	4088507	N	0.0350
chr1	4090085	4090295	N	0.0126
chr1	4090527	4090681	N	0.0133
chr1	4091610	4091810	N	0.0192
chr1	4091836	4092019	N	0.0066
chr1	4092442	4092865	N	0.0105
chr1	4093966	4094135	N	0.0292
chr1	4094221	4094372	N	0.0433
chr1	4094433	4094631	N	0.0343
chr1	4096644	4096875	N	0.0325
chr1	4097419	4097636	N	0.0186
chr1	4099686	4100003	N	0.0280
chr1	4100430	4100596	N	0.0222
chr1	4101017	4101476	N	0.0220
chr1	4101656	4101953	N	0.0141
chr1	4102229	4102380	N	0.0150
chr1	4103113	4103303	N	0.0347
chr1	4103355	4103504	N	0.0200
chr1	4104607	4104779	N	0.0256
chr1	4104824	4105120	N	0.0311
chr1	4105368	4105573	N	0.0161
chr1	4107982	4108226	N	0.0272
chr1	4109865	4110016	N	0.0433
chr1	4110131	4110549	N	0.0128
chr1	4110961	4111133	N	0.0250
chr1	4111154	4111324	N	0.0371
chr1	4112258	4112452	N	0.0311
chr1	4113110	4113346	N	0.0215
chr1	4113985	4114310	N	0.0156
chr1	4115170	4115328	N	0.0289
chr1	4116206	4116379	N	0.0138
chr1	4119259	4119408	N	0.0400
chr1	4119920	4120100	N	0.0084
chr1	4121042	4121293	N	0.0111
chr1	4123161	4123312	N	0.0300
chr1	4123465	4123616	N	0.0267
chr1	4124030	4124210	N	0.0273
chr1	4125169	4125351	N	0.0250
chr1	4126815	4126964	N	0.0400
chr1	4127469	4127625	N	0.0400
chr1	4127973	4128244	N	0.0314
chr1	4128954	4129273	N	0.0101
chr1	4129925	4130096	N	0.0325
chr1	4130129	4130280	N	0.0400
chr1	4131259	4131408	N	0.0400
chr1	4131980	4132129	N	0.0500
chr1	4132432	4132596	N	0.0256
chr1	4133870	4134020	N	0.0100
chr1	4134506	4134708	N	0.0265
chr1	4134745	4134895	N	0.0150
chr1	4135382	4135534	N	0.0250
chr1	4135600	4135752	N	0.0350
chr1	4136385	4136575	N	0.0429
chr1	4137116	4137270	N	0.0450
chr1	4137700	4137948	N	0.0216
chr1	4139085	4139244	N	0.0238
chr1	4139262	4139618	N	0.0274
chr1	4139647	4139888	N	0.0147
chr1	4142936	4143089	N	0.0280
chr1	4143427	4143633	N	0.0265
chr1	4143635	4143883	N	0.0289
chr1	4145445	4145647	N	0.0262
chr1	4148067	4148251	N	0.0276
chr1	4148881	4149095	N	0.0241
chr1	4150362	4150688	N	0.0375
chr1	4152342	4152601	N	0.0290
chr1	4152696	4152924	N	0.0212
chr1	4153295	4153457	N	0.0300
chr1	4154770	4154986	N	0.0302
chr1	4155267	4155420	N	0.0280
chr1	4155907	4156517	N	0.0185
chr1	4159284	4159493	N	0.0271
chr1	4160095	4160420	N	0.0349
chr1	4161462	4161662	N	0.0267
chr1	4162182	4162400	N	0.0310
chr1	4162788	4163030	N	0.0178
chr1	4163088	4163237	N	0.0300
chr1	4163298	4163669	N	0.0324
chr1	4165051	4165212	N	0.0327
chr1	4165883	4166045	N	0.0350
chr1	4168405	4168582	N	0.0123
chr1	4168680	4168966	N	0.0240
chr1	4170218	4170390	N	0.0339
chr1	4171005	4171214	N	0.0227
chr1	4171230	4171462	N	0.0175
chr1	4172462	4172658	N	0.0224
chr1	4173539	4173803	N	0.0270
chr1	4174476	4174704	N	0.0189
chr1	4175629	4175809	N	0.0338
chr1	4175905	4176114	N	0.0243
chr1	4176524	4176738	N	0.0221
chr1	4176882	4177035	N	0.0160
chr1	4177980	4178248	N	0.0231
chr1	4179236	4179487	N	0.0328
chr1	4179586	4179813	N	0.0287
chr1	4181313	4181464	N	0.0333
chr1	4182049	4182215	N	0.0333
chr1	4182296	4182669	N	0.0279
chr1	4183717	4183965	N	0.0254
chr1	4184127	4184379	N	0.0282
chr1	4184513	4184662	N	0.0400
chr1	4184845	4185019	N	0.0337
chr1	4185570	4185802	N	0.0317
chr1	4186200	4186383	N	0.0140
chr1	4186530	4186737	N	0.0500
chr1	4186933	4187092	N	0.0200
chr1	4187304	4187548	N	0.0123
chr1	4187656	4187834	N	0.0200
chr1	4188799	4189039	N	0.0253
chr1	4191685	4191897	N	0.0414
chr1	4193147	4193299	N	0.0200
chr1	4193327	4193606	N	0.0264
chr1	4193948	4194254	N	0.0238
chr1	4194964	4195113	N	0.0000
chr1	4195179	4195335	N	0.0233
chr1	4195794	4195964	N	0.0400
chr1	4196411	4196628	N	0.0324
chr1	4197058	4197245	N	0.0292
chr1	4197812	4198040	N	0.0150
chr1	4198248	4198414	N	0.0415
chr1	4201225	4201433	N	0.0259
chr1	4201997	4202147	N	0.0400
chr1	4202460	4202613	N	0.0400
chr1	4203879	4204037	N	0.0322
chr1	4205621	4205888	N	0.0201
chr1	4206303	4206452	N	0.0500
chr1	4209581	4209785	N	0.0243
chr1	4210810	4211203	N	0.0338
chr1	4211265	4211490	N	0.0155
chr1	4212605	4212778	N	0.0277
chr1	4212870	4213140	N	0.0293
chr1	4213181	4213589	N	0.0300
chr1	4213852	4214055	N	0.0186
chr1	4214837	4215010	N	0.0200
chr1	4215091	4215312	N	0.0308
chr1	4215591	4215741	N	0.0400
chr1	4216160	4216314	N	0.0250
chr1	4216770	4217161	N	0.0302
chr1	4219656	4219841	N	0.0283
chr1	4220760	4220909	N	0.0400
chr1	4221000	4221151	N	0.0133
chr1	4221267	4221419	N	0.0167
chr1	4221976	4222269	N	0.0338
chr1	4224013	4224209	N	0.0433
chr1	4224578	4224727	N	0.0400
chr1	4224813	4224966	N	0.0300
chr1	4226698	4226888	N	0.0209
chr1	4227837	4227993	N	0.0200
chr1	4228471	4228866	N	0.0175
chr1	4229731	4229880	N	0.0500
chr1	4230094	4230293	N	0.0100
chr1	4231857	4232065	N	0.0354
chr1	4232774	4232977	N	0.0132
chr1	4234137	4234287	N	0.0500
chr1	4235312	4235464	N	0.0400
chr1	4235493	4235686	N	0.0138
chr1	4236741	4237067	N	0.0275
chr1	4237589	4237767	N	0.0217
chr1	4237939	4238115	N	0.0350
chr1	4239193	4239434	N	0.0163
chr1	4239703	4239900	N	0.0326
chr1	4241474	4241721	N	0.0202
chr1	4241792	4241952	N	0.0380
chr1	4242784	4242935	N	0.0400
chr1	4243086	4243241	N	0.0333
chr1	4243620	4243836	N	0.0281
chr1	4243895	4244273	N	0.0209
chr1	4245331	4245515	N	0.0318
chr1	4246188	4246358	N	0.0200
chr1	4250738	4250960	N	0.0333
chr1	4252055	4252215	N	0.0267
chr1	4253986	4254174	N	0.0160
chr1	4254235	4254388	N	0.0400
chr1	4254477	4254694	N	0.0278
chr1	4254993	4255304	N	0.0263
chr1	4255672	4255993	N	0.0142
chr1	4256135	4256462	N	0.0292
chr1	4257186	4257344	N	0.0471
chr1	4259769	4260023	N	0.0413
chr1	4260351	4260530	N	0.0193
chr1	4260562	4260760	N	0.0157
chr1	4261397	4261614	N	0.0284
chr1	4263030	4263277	N	0.0240
chr1	4264146	4264298	N	0.0433
chr1	4265393	4265559	N	0.0400
chr1	4265973	4266132	N	0.0367
chr1	4266853	4267064	N	0.0225
chr1	4269810	4269968	N	0.0278
chr1	4270075	4270224	N	0.0500
chr1	4270335	4270494	N	0.0340
chr1	4270545	4270704	N	0.0290
chr1	4271135	4271467	N	0.0335
chr1	4272659	4272828	N	0.0300
chr1	4273089	4273252	N	0.0273
chr1	4273906	4274074	N	0.0220
chr1	4275491	4275761	N	0.0178
chr1	4276563	4276997	N	0.0200
chr1	4279978	4280140	N	0.0317
chr1	4280521	4280766	N	0.0256
chr1	4283838	4284033	N	0.0450
chr1	4284629	4284891	N	0.0293
chr1	4285663	4285817	N	0.0340
chr1	4286854	4287035	N	0.0300
chr1	4287931	4288092	N	0.0273
chr1	4289424	4289602	N	0.0196
chr1	4289803	4290108	N	0.0173
chr1	4290759	4290969	N	0.0202
chr1	4291514	4291726	N	0.0168
chr1	4292399	4292591	N	0.0289
chr1	4293064	4293213	N	0.0400
chr1	4293883	4294036	N	0.0425
chr1	4294789	4294972	N	0.0196
chr1	4295210	4295388	N	0.0305
chr1	4295454	4295698	N	0.0131
chr1	4296123	4296286	N	0.0213
chr1	4297027	4297220	N	0.0243
chr1	4298070	4298232	N	0.0300
chr1	4298472	4298635	N	0.0243
chr1	4298687	4298921	N	0.0153
chr1	4299500	4299728	N	0.0338
chr1	4299861	4300095	N	0.0318
chr1	4302143	4302448	N	0.0098
chr1	4302981	4303152	N	0.0193
chr1	4304412	4304581	N	0.0262
chr1	4305039	4305219	N	0.0290
chr1	4307453	4307607	N	0.0367
chr1	4307771	4307939	N	0.0195
chr1	4308097	4308332	N	0.0280
chr1	4310223	4310647	N	0.0333
chr1	4310949	4311165	N	0.0321
chr1	4311288	4311508	N	0.0191
chr1	4313923	4314075	N	0.0300
chr1	4314730	4314936	N	0.0259
chr1	4315588	4315744	N	0.0150
chr1	4315752	4315951	N	0.0188
chr1	4316873	4317046	N	0.0206
chr1	4317908	4318066	N	0.0270
chr1	4318772	4318960	N	0.0291
chr1	4319169	4319319	N	0.0450
chr1	4319516	4319734	N	0.0278
chr1	4320123	4320350	N	0.0169
chr1	4321129	4321279	N	0.0150
chr1	4322888	4323037	N	0.0500
chr1	4324674	4324887	N	0.0211
chr1	4326738	4326941	N	0.0135
chr1	4327409	4327569	N	0.0225
chr1	4328362	4328517	N	0.0450
chr1	4328908	4329098	N	0.0206
chr1	4329626	4329813	N	0.0375
chr1	4329879	4330117	N	0.0291
chr1	4331270	4331442	N	0.0362
chr1	4332481	4332862	N	0.0211
chr1	4333569	4333824	N	0.0269
chr1	4334500	4334658	N	0.0312
chr1	4335941	4336130	N	0.0200
chr1	4337941	4338131	N	0.0367
chr1	4338166	4338388	N	0.0225
chr1	4340922	4341200	N	0.0175
chr1	4343138	4343295	N	0.0289
chr1	4343725	4344221	N	0.0215
chr1	4345047	4345260	N	0.0240
chr1	4345395	4345569	N	0.0100
chr1	4345574	4345732	N	0.0367
chr1	4346706	4346876	N	0.0400
chr1	4349891	4350066	N	0.0350
chr1	4350230	4350385	N	0.0500
chr1	4350747	4350896	N	0.0400
chr1	4352110	4352305	N	0.0342
chr1	4352446	4352609	N	0.0400
chr1	4354515	4354785	N	0.0300
chr1	4354897	4355049	N	0.0500
chr1	4355442	4355663	N	0.0310
chr1	4358812	4358987	N	0.0325
chr1	4359160	4359315	N	0.0243
chr1	4361334	4361541	N	0.0264
chr1	4362548	4362710	N	0.0317
chr1	4363115	4363310	N	0.0300
chr1	4364273	4364596	N	0.0261
chr1	4365222	4365689	N	0.0202
chr1	4369116	4369273	N	0.0417
chr1	4369596	4369753	N	0.0362
chr1	4369993	4370150	N	0.0450
chr1	4370899	4371048	N	0.0100
chr1	4371520	4371712	N	0.0270
chr1	4371780	4372002	N	0.0312
chr1	4372125	4372419	N	0.0380
chr1	4373529	4373700	N	0.0209
chr1	4373865	4374019	N	0.0317
chr1	4374703	4374911	N	0.0172
chr1	4375103	4375252	N	0.0400
chr1	4375946	4376192	N	0.0251
chr1	4376684	4376838	N	0.0320
chr1	4377017	4377187	N	0.0208
chr1	4379803	4379959	N	0.0450
chr1	4380460	4380643	N	0.0245
chr1	4380734	4380888	N	0.0283
chr1	4383002	4383366	N	0.0248
chr1	4386013	4386350	N	0.0194
chr1	4386497	4386709	N	0.0375
chr1	4387649	4387830	N	0.0268
chr1	4387954	4388140	N	0.0304
chr1	4389073	4389347	N	0.0198
chr1	4390629	4390820	N	0.0354
chr1	4392026	4392195	N	0.0437
chr1	4392675	4392889	N	0.0367
chr1	4393352	4393563	N	0.0312
chr1	4394048	4394232	N	0.0240
chr1	4394514	4394665	N	0.0367
chr1	4396573	4396734	N	0.0325
chr1	4396855	4397008	N	0.0100
chr1	4397713	4398132	N	0.0180
chr1	4398370	4398651	N	0.0222
chr1	4398799	4398958	N	0.0420
chr1	4400835	4401015	N	0.0300
chr1	4401439	4401599	N	0.0100
chr1	4401926	4402105	N	0.0174
chr1	4404924	4405076	N	0.0300
chr1	4406436	4406599	N	0.0240
chr1	4406820	4406972	N	0.0500
chr1	4407223	4407372	N	0.0500
chr1	4407469	4408073	N	0.0233
chr1	4409180	4409346	N	0.0279
chr1	4409478	4409684	N	0.0241
chr1	4411066	4411216	N	0.0050
chr1	4411283	4411433	N	0.0200
chr1	4411701	4411867	N	0.0300
chr1	4412889	4413047	N	0.0360
chr1	4413773	4413965	N	0.0220
chr1	4415036	4415185	N	0.0500
chr1	4415635	4415913	N	0.0326
chr1	4416131	4416281	N	0.0250
chr1	4417556	4417805	N	0.0180
chr1	4417822	4417971	N	0.0200
chr1	4418248	4418469	N	0.0400
chr1	4420908	4421155	N	0.0150
chr1	4421410	4421559	N	0.0500
chr1	4421783	4421945	N	0.0315
chr1	4423213	4423379	N	0.0223
chr1	4424699	4424858	N	0.0460
chr1	4425248	4425614	N	0.0206
chr1	4425778	4425938	N	0.0417
chr1	4426245	4426394	N	0.0300
chr1	4427348	4427512	N	0.0355
chr1	4427630	4427794	N	0.0280
chr1	4429099	4429321	N	0.0249
chr1	4429722	4429911	N	0.0158
chr1	4429978	4430139	N	0.0300
chr1	4430175	4430335	N	0.0386
chr1	4430511	4430673	N	0.0450
chr1	4432468	4432672	N	0.0332
chr1	4432970	4433221	N	0.0293
chr1	4433549	4433698	N	0.0500
chr1	4434289	4434513	N	0.0250
chr1	4434890	4435080	N	0.0100
chr1	4435360	4435509	N	0.0200
chr1	4435558	4435711	N	0.0350
chr1	4436033	4436183	N	0.0350
chr1	4436584	4436778	N	0.0333
chr1	4437024	4437433	N	0.0176
chr1	4437857	4438214	N	0.0189
chr1	4439173	4439346	N	0.0250
chr1	4439601	4439793	N	0.0261
chr1	4440596	4440745	N	0.0200
chr1	4441317	4441468	N	0.0267
chr1	4441502	4441654	N	0.0350
chr1	4442856	4443042	N	0.0392
chr1	4443763	4443916	N	0.0367
chr1	4445675	4445824	N	0.0400
chr1	4447250	4447412	N	0.0373
chr1	4450984	4451330	N	0.0183
chr1	4453283	4453458	N	0.0352
chr1	4453478	4453699	N	0.0269
chr1	4454085	4454368	N	0.0242
chr1	4454766	4454943	N	0.0382
chr1	4461631	4461780	N	0.0400
chr1	4462032	4462243	N	0.0136
chr1	4462387	4462620	N	0.0320
chr1	4465030	4465386	N	0.0280
chr1	4465562	4465717	N	0.0375
chr1	4466794	4466943	N	0.0500
chr1	4468052	4468201	N	0.0400
chr1	4468501	4468899	N	0.0175
chr1	4470178	4470328	N	0.0250
chr1	4471534	4471711	N	0.0314
chr1	4471930	4472079	N	0.0500
chr1	4472521	4472676	N	0.0257
chr1	4472938	4473088	N	0.0100
chr1	4474588	4474744	N	0.0257
chr1	4475180	4475337	N	0.0267
chr1	4475397	4475796	N	0.0315
chr1	4479307	4479534	N	0.0232
chr1	4480684	4480911	N	0.0319
chr1	4481299	4481461	N	0.0233
chr1	4482770	4482920	N	0.0500
chr1	4488792	4488945	N	0.0250
chr1	4489667	4489817	N	0.0500
chr1	4490114	4490391	N	0.0178
chr1	4491566	4491715	N	0.0500
chr1	4491973	4492124	N	0.0000
chr1	4492430	4492685	N	0.0283
chr1	4495444	4495606	N	0.0282
chr1	4496190	4496339	N	0.0500
chr1	4496371	4496574	N	0.0311
chr1	4497937	4498086	N	0.0000
chr1	4500894	4501158	N	0.0300
chr1	4501616	4501766	N	0.0500
chr1	4503055	4503299	N	0.0218
chr1	4503313	4503476	N	0.0333
chr1	4504805	4504977	N	0.0189
chr1	4505069	4505227	N	0.0267
chr1	4505539	4505728	N	0.0213
chr1	4505790	4505976	N	0.0285
chr1	4508046	4508195	N	0.0400
chr1	4508405	4508795	N	0.0290
chr1	4509042	4509191	N	0.0400
chr1	4509781	4509937	N	0.0267
chr1	4510061	4510228	N	0.0429
chr1	4510750	4510925	N	0.0377
chr1	4511285	4511454	N	0.0340
chr1	4511741	4512239	N	0.0316
chr1	4512315	4512524	N	0.0353
chr1	4516069	4516358	N	0.0367
chr1	4516868	4517052	N	0.0367
chr1	4517304	4517459	N	0.0300
chr1	4519709	4519863	N	0.0367
chr1	4520163	4520567	N	0.0277
chr1	4521312	4521497	N	0.0280
chr1	4522523	4522672	N	0.0500
chr1	4523694	4523856	N	0.0300
chr1	4523949	4524112	N	0.0400
chr1	4524931	4525080	N	0.0400
chr1	4525094	4525486	N	0.0247
chr1	4525868	4526061	N	0.0300
chr1	4526780	4527026	N	0.0282
chr1	4527274	4527568	N	0.0325
chr1	4528878	4529027	N	0.0200
chr1	4529238	4529533	N	0.0181
chr1	4529550	4529699	N	0.0400
chr1	4530295	4530490	N	0.0292
chr1	4530540	4530689	N	0.0400
chr1	4531743	4532046	N	0.0107
chr1	4532658	4532811	N	0.0340
chr1	4533335	4533549	N	0.0400
chr1	4534145	4534301	N	0.0280
chr1	4535737	4535992	N	0.0110
chr1	4539409	4539558	N	0.0500
chr1	4539564	4539728	N	0.0421
chr1	4539884	4540150	N	0.0450
chr1	4541901	4542177	N	0.0223
chr1	4542329	4542482	N	0.0325
chr1	4542649	4542798	N	0.0400
chr1	4543140	4543303	N	0.0450
chr1	4545164	4545518	N	0.0238
chr1	4546344	4546695	N	0.0302
chr1	4547068	4547217	N	0.0200
chr1	4547646	4547900	N	0.0200
chr1	4548604	4548755	N	0.0100
chr1	4548910	4549060	N	0.0300
chr1	4549575	4549754	N	0.0317
chr1	4552725	4552951	N	0.0330
chr1	4553826	4553987	N	0.0375
chr1	4554299	4554458	N	0.0220
chr1	4554600	4554756	N	0.0288
chr1	4554954	4555116	N	0.0375
chr1	4555167	4555341	N	0.0387
chr1	4555470	4555807	N	0.0270
chr1	4558431	4558589	N	0.0325
chr1	4559438	4559599	N	0.0350
chr1	4560709	4560860	N	0.0367
chr1	4561645	4561808	N	0.0336
chr1	4562196	4562413	N	0.0158
chr1	4562486	4562760	N	0.0262
chr1	4563132	4563289	N	0.0400
chr1	4564593	4564795	N	0.0321
chr1	4565377	4565527	N	0.0450
chr1	4566600	4566749	N	0.0500
chr1	4567739	4567896	N	0.0171
chr1	4568884	4569033	N	0.0200
chr1	4569177	4569349	N	0.0300
chr1	4570126	4570383	N	0.0330
chr1	4572279	4572481	N	0.0273
chr1	4573411	4573566	N	0.0325
chr1	4573808	4574073	N	0.0117
chr1	4574868	4575072	N	0.0145
chr1	4575113	4575377	N	0.0290
chr1	4575801	4576133	N	0.0283
chr1	4576262	4576546	N	0.0338
chr1	4577438	4577671	N	0.0251
chr1	4578981	4579232	N	0.0187
chr1	4581225	4581374	N	0.0300
chr1	4581779	4581928	N	0.0200
chr1	4582387	4582537	N	0.0500
chr1	4583569	4583734	N	0.0242
chr1	4585295	4585469	N	0.0380
chr1	4588963	4589112	N	0.0500
chr1	4589889	4590038	N	0.0500
chr1	4591500	4591687	N	0.0321
chr1	4592457	4592618	N	0.0300
chr1	4592664	4592840	N	0.0392
chr1	4593508	4593759	N	0.0379
chr1	4594368	4594565	N	0.0325
chr1	4596495	4596663	N	0.0240
chr1	4596683	4596949	N	0.0340
chr1	4597582	4597732	N	0.0400
chr1	4599748	4599971	N	0.0214
chr1	4600618	4600776	N	0.0329
chr1	4601249	4601450	N	0.0336
chr1	4601526	4601707	N	0.0288
chr1	4602744	4602913	N	0.0324
chr1	4602982	4603189	N	0.0133
chr1	4604030	4604232	N	0.0335
chr1	4604289	4604440	N	0.0233
chr1	4605507	4605658	N	0.0350
chr1	4605808	4605979	N	0.0278
chr1	4606436	4606594	N	0.0386
chr1	4607052	4607295	N	0.0170
chr1	4607675	4608106	N	0.0234
chr1	4608649	4608837	N	0.0238
chr1	4609124	4609315	N	0.0297
chr1	4610727	4610890	N	0.0378
chr1	4611058	4611357	N	0.0282
chr1	4613300	4613499	N	0.0258
chr1	4613885	4614035	N	0.0450
chr1	4614299	4614451	N	0.0267
chr1	4614671	4614820	N	0.0500
chr1	4615630	4615788	N	0.0189
chr1	4617246	4617403	N	0.0100
chr1	4617538	4617690	N	0.0250
chr1	4617948	4618317	N	0.0320
chr1	4618450	4618741	N	0.0311
chr1	4618915	4619064	N	0.0400
chr1	4621891	4622089	N	0.0217
chr1	4623644	4623810	N	0.0250
chr1	4624960	4625152	N	0.0239
chr1	4626356	4626505	N	0.0100
chr1	4626739	4627147	N	0.0354
chr1	4627298	4627492	N	0.0265
chr1	4628321	4628504	N	0.0331
chr1	4629770	4629936	N	0.0279
chr1	4630526	4630817	N	0.0274
chr1	4631483	4631637	N	0.0375
chr1	4631839	4632162	N	0.0288
chr1	4632228	4632446	N	0.0202
chr1	4632549	4632704	N	0.0467
chr1	4634315	4634551	N	0.0274
chr1	4635607	4635756	N	0.0500
chr1	4636347	4636516	N	0.0380
chr1	4637054	4637211	N	0.0417
chr1	4638352	4638502	N	0.0400
chr1	4638570	4638753	N	0.0333
chr1	4638961	4639153	N	0.0218
chr1	4639400	4639569	N	0.0300
chr1	4640049	4640213	N	0.0329
chr1	4640916	4641169	N	0.0090
chr1	4641576	4642031	N	0.0202
chr1	4642073	4642222	N	0.0500
chr1	4642811	4642964	N	0.0375
chr1	4644422	4644602	N	0.0274
chr1	4645310	4645461	N	0.0300
chr1	4645627	4645781	N	0.0217
chr1	4645869	4646075	N	0.0375
chr1	4646456	4646634	N	0.0250
chr1	4648225	4648376	N	0.0450
chr1	4648398	4648606	N	0.0264
chr1	4648879	4649060	N	0.0300
chr1	4650217	4650366	N	0.0300
chr1	4653019	4653430	N	0.0195
chr1	4655236	4655432	N	0.0100
chr1	4655959	4656198	N	0.0215
chr1	4657697	4657854	N	0.0400
chr1	4659158	4659387	N	0.0310
chr1	4662237	4662390	N	0.0275
chr1	4662498	4662692	N	0.0291
chr1	4662987	4663145	N	0.0170
chr1	4663644	4663855	N	0.0317
chr1	4664263	4664415	N	0.0300
chr1	4664677	4664936	N	0.0096
chr1	4666327	4666478	N	0.0250
chr1	4666843	4667129	N	0.0134
chr1	4669231	4669388	N	0.0343
chr1	4669726	4669964	N	0.0305
chr1	4673201	4673498	N	0.0174
chr1	4673585	4673734	N	0.0500
chr1	4676039	4676216	N	0.0400
chr1	4678920	4679111	N	0.0356
chr1	4679686	4679835	N	0.0500
chr1	4682968	4683311	N	0.0247
chr1	4684736	4685020	N	0.0318
chr1	4685140	4685291	N	0.0133
chr1	4686368	4686528	N	0.0467
chr1	4687870	4688021	N	0.0333
chr1	4688580	4688772	N	0.0193
chr1	4689350	4689532	N	0.0223
chr1	4692278	4692438	N	0.0336
chr1	4693035	4693373	N	0.0327
chr1	4693759	4694152	N	0.0318
chr1	4694709	4694869	N	0.0160
chr1	4695083	4695232	N	0.0200
chr1	4695547	4695715	N	0.0242
chr1	4696388	4696542	N	0.0117
chr1	4697440	4697687	N	0.0183
chr1	4698060	4698313	N	0.0350
chr1	4699044	4699224	N	0.0360
chr1	4700348	4700768	N	0.0184
chr1	4700836	4701073	N	0.0240
chr1	4701246	4701405	N	0.0467
chr1	4701835	4702003	N	0.0357
chr1	4702385	4702547	N	0.0250
chr1	4702934	4703154	N	0.0320
chr1	4703491	4703674	N	0.0315
chr1	4703730	4703904	N	0.0289
chr1	4704146	4704300	N	0.0340
chr1	4705142	4705384	N	0.0273
chr1	4705496	4705645	N	0.0300
chr1	4710926	4711167	N	0.0172
chr1	4711255	4711432	N	0.0260
chr1	4712200	4712506	N	0.0138
chr1	4712561	4712753	N	0.0292
chr1	4716110	4716298	N	0.0044
chr1	4718219	4718400	N	0.0196
chr1	4718460	4718658	N	0.0175
chr1	4719357	4719506	N	0.0400
chr1	4719515	4719674	N	0.0380
chr1	4719703	4719880	N	0.0269
chr1	4720156	4720311	N	0.0271
chr1	4721091	4721242	N	0.0367
chr1	4721270	4721507	N	0.0330
chr1	4722381	4722547	N	0.0467
chr1	4722928	4723127	N	0.0243
chr1	4725477	4725643	N	0.0224
chr1	4726279	4726433	N	0.0400
chr1	4727820	4727969	N	0.0500
chr1	4728643	4728795	N	0.0433
chr1	4729513	4730001	N	0.0211
chr1	4730119	4730268	N	0.0500
chr1	4730447	4730653	N	0.0276
chr1	4730917	4731080	N	0.0327
chr1	4731149	4731389	N	0.0346
chr1	4733381	4733615	N	0.0294
chr1	4733674	4734127	N	0.0169
chr1	4735009	4735209	N	0.0319
chr1	4735867	4736077	N	0.0283
chr1	4736249	4736424	N	0.0222
chr1	4737378	4737531	N	0.0280
chr1	4738508	4738722	N	0.0329
chr1	4739276	4739440	N	0.0291
chr1	4740990	4741179	N	0.0167
chr1	4741267	4741670	N	0.0205
chr1	4742426	4742591	N	0.0387
chr1	4742933	4743137	N	0.0050
chr1	4743404	4743559	N	0.0367
chr1	4744087	4744247	N	0.0167
chr1	4745049	4745300	N	0.0224
chr1	4745947	4746179	N	0.0310
chr1	4746449	4746600	N	0.0200
chr1	4748966	4749115	N	0.0300
chr1	4749902	4750256	N	0.0269
chr1	4750435	4750593	N	0.0338
chr1	4750656	4750922	N	0.0197
chr1	4751416	4751635	N	0.0373
chr1	4751681	4751834	N	0.0433
chr1	4753109	4753281	N	0.0225
chr1	4753921	4754357	N	0.0251
chr1	4754671	4754909	N	0.0220
chr1	4754948	4755126	N	0.0400
chr1	4755247	4755496	N	0.0279
chr1	4756077	4756245	N	0.0367
chr1	4756355	4756520	N	0.0259
chr1	4756653	4756804	N	0.0500
chr1	4757118	4757277	N	0.0320
chr1	4757388	4757544	N	0.0300
chr1	4759029	4759203	N	0.0104
chr1	4759551	4759701	N	0.0200
chr1	4761184	4761350	N	0.0338
chr1	4762141	4762372	N	0.0283
chr1	4762675	4762857	N	0.0250
chr1	4762978	4763133	N	0.0420
chr1	4763407	4763586	N	0.0300
chr1	4763805	4764017	N	0.0319
chr1	4764562	4764723	N	0.0245
chr1	4765268	4765430	N	0.0308
chr1	4766978	4767215	N	0.0205
chr1	4767755	4767904	N	0.0400
chr1	4769605	4769820	N	0.0400
chr1	4770829	4771014	N	0.0325
chr1	4772130	4772423	N	0.0304
chr1	4773095	4773520	N	0.0236
chr1	4773992	4774258	N	0.0131
chr1	4774512	4774671	N	0.0155
chr1	4774879	4775028	N	0.0200
chr1	4777016	4777293	N	0.0202
chr1	4777549	4777777	N	0.0234
chr1	4778114	4778315	N	0.0260
chr1	4778560	4778740	N	0.0467
chr1	4778782	4778931	N	0.0000
chr1	4779992	4780151	N	0.0360
chr1	4780608	4780938	N	0.0274
chr1	4783671	4784042	N	0.0280
chr1	4784137	4784492	N	0.0267
chr1	4784652	4784810	N	0.0433
chr1	4786490	4786703	N	0.0262
chr1	4787362	4787512	N	0.0250
chr1	4787833	4787982	N	0.0500
chr1	4788340	4788706	N	0.0285
chr1	4789737	4789888	N	0.0300
chr1	4789976	4790129	N	0.0500
chr1	4790236	4790517	N	0.0266
chr1	4793539	4793703	N	0.0208
chr1	4794067	4794254	N	0.0235
chr1	4796317	4796604	N	0.0329
chr1	4796689	4796838	N	0.0500
chr1	4796852	4797031	N	0.0138
chr1	4802070	4802338	N	0.0065
chr1	4802343	4802551	N	0.0317
chr1	4802608	4802903	N	0.0194
chr1	4802941	4803093	N	0.0300
chr1	4804134	4804296	N	0.0462
chr1	4804991	4805149	N	0.0312
chr1	4805215	4805389	N	0.0371
chr1	4806315	4806480	N	0.0370
chr1	4807996	4808162	N	0.0271
chr1	4808212	4808368	N	0.0367
chr1	4808959	4809121	N	0.0433
chr1	4809917	4810168	N	0.0304
chr1	4812008	4812159	N	0.0333
chr1	4815355	4815532	N	0.0400
chr1	4816838	4816987	N	0.0500
chr1	4820460	4820610	N	0.0400
chr1	4821154	4821465	N	0.0295
chr1	4821996	4822200	N	0.0151
chr1	4824000	4824159	N	0.0145
chr1	4826163	4826327	N	0.0460
chr1	4827861	4828075	N	0.0330
chr1	4828586	4828796	N	0.0223
chr1	4834072	4834242	N	0.0347
chr1	4835236	4835483	N	0.0197
chr1	4837342	4837538	N	0.0155
chr1	4838257	4838410	N	0.0180
chr1	4839495	4839694	N	0.0237
chr1	4840057	4840206	N	0.0500
chr1	4842029	4842243	N	0.0362
chr1	4843512	4843661	N	0.0500
chr1	4844611	4844778	N	0.0400
chr1	4846462	4846845	N	0.0181
chr1	4846979	4847210	N	0.0357
chr1	4847240	4847430	N	0.0138
chr1	4849718	4849874	N	0.0400
chr1	4851056	4851214	N	0.0312
chr1	4852032	4852236	N	0.0231
chr1	4852245	4852397	N	0.0375
chr1	4853472	4853625	N	0.0450
chr1	4854023	4854188	N	0.0350
chr1	4854971	4855171	N	0.0419
chr1	4855384	4855533	N	0.0300
chr1	4856482	4856658	N	0.0230
chr1	4856867	4857057	N	0.0233
chr1	4857525	4857674	N	0.0500
chr1	4858868	4859017	N	0.0500
chr1	4859244	4859402	N	0.0300
chr1	4861746	4862019	N	0.0211
chr1	4862287	4862441	N	0.0367
chr1	4865365	4865586	N	0.0235
chr1	4866764	4866958	N	0.0187
chr1	4867097	4867354	N	0.0330
chr1	4868550	4868760	N	0.0200
chr1	4872720	4872876	N	0.0375
chr1	4874337	4874578	N	0.0209
chr1	4875006	4875211	N	0.0286
chr1	4875432	4875599	N	0.0364
chr1	4876089	4876263	N	0.0383
chr1	4878714	4878863	N	0.0500
chr1	4880062	4880257	N	0.0138
chr1	4881994	4882179	N	0.0186
chr1	4882276	4882516	N	0.0300
chr1	4882721	4882905	N	0.0167
chr1	4883553	4883911	N	0.0286
chr1	4885486	4885653	N	0.0400
chr1	4888285	4888570	N	0.0278
chr1	4888852	4889034	N	0.0268
chr1	4891216	4891366	N	0.0100
chr1	4892034	4892185	N	0.0500
chr1	4892237	4892403	N	0.0193
chr1	4892630	4892808	N	0.0342
chr1	4893404	4893575	N	0.0371
chr1	4893806	4893956	N	0.0500
chr1	4894901	4895134	N	0.0234
chr1	4896796	4896946	N	0.0300
chr1	4897730	4897879	N	0.0300
chr1	4898254	4898403	N	0.0400
chr1	4898877	4899048	N	0.0238
chr1	4899409	4899591	N	0.0264
chr1	4899622	4899819	N	0.0252
chr1	4900627	4900786	N	0.0286
chr1	4901309	4901473	N	0.0312
chr1	4903631	4903832	N	0.0329
chr1	4904235	4904415	N	0.0152
chr1	4904509	4904695	N	0.0276
chr1	4906310	4906474	N	0.0150
chr1	4907735	4907958	N	0.0201
chr1	4909259	4909418	N	0.0170
chr1	4911044	4911264	N	0.0246
chr1	4911871	4912125	N	0.0321
chr1	4912170	4912351	N	0.0297
chr1	4914053	4914205	N	0.0400
chr1	4914824	4915013	N	0.0278
chr1	4916884	4917033	N	0.0400
chr1	4919416	4919601	N	0.0360
chr1	4919999	4920183	N	0.0238
chr1	4920295	4920462	N	0.0243
chr1	4922638	4922840	N	0.0282
chr1	4923052	4923201	N	0.0500
chr1	4924064	4924216	N	0.0467
chr1	4924742	4924942	N	0.0329
chr1	4927446	4927698	N	0.0154
chr1	4928578	4928727	N	0.0400
chr1	4928745	4929057	N	0.0170
chr1	4929182	4929351	N	0.0288
chr1	4929493	4929678	N	0.0303
chr1	4929743	4930090	N	0.0195
chr1	4931036	4931236	N	0.0314
chr1	4932504	4932664	N	0.0375
chr1	4932945	4933109	N	0.0267
chr1	4933437	4933705	N	0.0288
chr1	4934174	4934338	N	0.0160
chr1	4936102	4936255	N	0.0300
chr1	4936675	4936826	N	0.0350
chr1	4937957	4938150	N	0.0400
chr1	4938696	4938853	N	0.0367
chr1	4939104	4939260	N	0.0257
chr1	4940938	4941271	N	0.0259
chr1	4941640	4941854	N	0.0260
chr1	4942056	4942308	N	0.0271
chr1	4942760	4942909	N	0.0500
chr1	4943350	4943537	N	0.0255
chr1	4944399	4944625	N	0.0280
chr1	4945193	4945482	N	0.0153
chr1	4946749	4946919	N	0.0210
chr1	4949392	4949619	N	0.0191
chr1	4950657	4950810	N	0.0350
chr1	4951187	4951343	N	0.0213
chr1	4951513	4951712	N	0.0198
chr1	4952277	4952432	N	0.0380
chr1	4952920	4953165	N	0.0222
chr1	4953468	4953675	N	0.0224
chr1	4955137	4955287	N	0.0350
chr1	4955397	4955572	N	0.0370
chr1	4955677	4955902	N	0.0177
chr1	4956599	4956836	N	0.0254
chr1	4957846	4958014	N	0.0150
chr1	4958095	4958272	N	0.0242
chr1	4958550	4958700	N	0.0350
chr1	4958714	4958863	N	0.0400
chr1	4959130	4959282	N	0.0300
chr1	4959457	4959641	N	0.0233
chr1	4960074	4960360	N	0.0220
chr1	4960477	4960714	N	0.0149
chr1	4961101	4961311	N	0.0367
chr1	4962214	4962378	N	0.0420
chr1	4962861	4963347	N	0.0233
chr1	4963880	4964283	N	0.0353
chr1	4965863	4966054	N	0.0182
chr1	4968249	4968582	N	0.0226
chr1	4969223	4969509	N	0.0307
chr1	4969857	4970200	N	0.0294
chr1	4970418	4970627	N	0.0233
chr1	4970992	4971155	N	0.0278
chr1	4971158	4971307	N	0.0300
chr1	4971554	4971721	N	0.0257
chr1	4974761	4974956	N	0.0189
chr1	4976687	4976858	N	0.0235
chr1	4977358	4977566	N	0.0232
chr1	4978295	4978445	N	0.0500
chr1	4979156	4979308	N	0.0400
chr1	4980250	4980407	N	0.0433
chr1	4980440	4980654	N	0.0317
chr1	4981467	4981684	N	0.0270
chr1	4981861	4982010	N	0.0100
chr1	4983598	4983809	N	0.0436
chr1	4984427	4984598	N	0.0300
chr1	4986218	4986370	N	0.0075
chr1	4986708	4986857	N	0.0300
chr1	4990744	4991026	N	0.0180
chr1	4991970	4992157	N	0.0189
chr1	4993089	4993248	N	0.0317
chr1	4993330	4993530	N	0.0313
chr1	4995126	4995275	N	0.0100
chr1	4997634	4997892	N	0.0152
chr1	4999035	4999510	N	0.0234
chr1	5000868	5001052	N	0.0371
chr1	5004319	5004468	N	0.0400
chr1	5004484	5004693	N	0.0352
chr1	5005442	5005631	N	0.0280
chr1	5006899	5007049	N	0.0450
chr1	5007367	5007567	N	0.0305
chr1	5008081	5008234	N	0.0220
chr1	5009479	5009667	N	0.0450
chr1	5011363	5011543	N	0.0256
chr1	5015463	5015646	N	0.0294
chr1	5015877	5016052	N	0.0258
chr1	5016152	5016303	N	0.0233
chr1	5018055	5018268	N	0.0208
chr1	5018369	5018580	N	0.0284
chr1	5018725	5018882	N	0.0357
chr1	5019082	5019261	N	0.0236
chr1	5019551	5019990	N	0.0131
chr1	5020704	5020853	N	0.0500
chr1	5021516	5021710	N	0.0174
chr1	5022269	5022471	N	0.0097
chr1	5022880	5023034	N	0.0300
chr1	5023953	5024109	N	0.0450
chr1	5024704	5024898	N	0.0231
chr1	5025760	5025933	N	0.0373
chr1	5026079	5026477	N	0.0337
chr1	5026543	5026698	N	0.0200
chr1	5027132	5027290	N	0.0300
chr1	5027292	5027450	N	0.0483
chr1	5027882	5028118	N	0.0190
chr1	5028432	5028581	N	0.0500
chr1	5028955	5029159	N	0.0167
chr1	5029312	5029519	N	0.0411
chr1	5030110	5030259	N	0.0300
chr1	5032041	5032267	N	0.0151
chr1	5033046	5033201	N	0.0400
chr1	5033437	5033692	N	0.0268
chr1	5034353	5034674	N	0.0201
chr1	5036264	5036519	N	0.0172
chr1	5037539	5037688	N	0.0300
chr1	5040362	5040836	N	0.0262
chr1	5041377	5041555	N	0.0283
chr1	5041894	5042073	N	0.0325
chr1	5042905	5043068	N	0.0400
chr1	5043450	5043641	N	0.0277
chr1	5047977	5048232	N	0.0244
chr1	5048436	5048615	N	0.0383
chr1	5049027	5049332	N	0.0261
chr1	5050143	5050292	N	0.0500
chr1	5050444	5050719	N	0.0159
chr1	5053370	5053581	N	0.0347
chr1	5054789	5055017	N	0.0246
chr1	5057378	5057540	N	0.0300
[truncated: 998,000+ more rows]
