# Supplementary material for: Statistical methods for detecting periodic fragments in DNA sequence data
Source: Biol Direct. 2011 Apr 28;6:21. doi: 10.1186/1745-6150-6-21 (PMC3111405; doi:10.1186/1745-6150-6-21)
Supplement: Additional file 2 — Significant period 10 regions in mouse chromosomes 10-Y. A bzip (mouse-sig_05-period_10-10-Y.bed.bz2) compressed bed format, suitable for visualisation as a track at genome portals. [file 1745-6150-6-21-S2.BZ2]

Archive with 1 entries (1 files):
- 1745-6150-6-21-S2
