# Supplementary material for: Statistical methods for detecting periodic fragments in DNA sequence data
Source: Biol Direct. 2011 Apr 28;6:21. doi: 10.1186/1745-6150-6-21 (PMC3111405; doi:10.1186/1745-6150-6-21)
Supplement: Additional file 2 — Significant period 10 regions in mouse chromosomes 10-Y. A bzip (mouse-sig_05-period_10-10-Y.bed.bz2) compressed bed format, suitable for visualisation as a track at genome portals. [file 1745-6150-6-21-S2.BZ2 › 1745-6150-6-21-S2]

track name="Significant 10-bp periodicity spans" description="10-bp periodicity" visibility=3 color=0,60,120
chr10	3000270	3000419	N	0.0300
chr10	3000994	3001218	N	0.0234
chr10	3004160	3004404	N	0.0379
chr10	3004734	3004887	N	0.0260
chr10	3004946	3005102	N	0.0317
chr10	3005286	3005633	N	0.0167
chr10	3005927	3006079	N	0.0175
chr10	3009425	3009585	N	0.0329
chr10	3010536	3010728	N	0.0238
chr10	3010813	3011059	N	0.0232
chr10	3011107	3011264	N	0.0213
chr10	3012558	3012774	N	0.0269
chr10	3013030	3013242	N	0.0368
chr10	3014701	3014864	N	0.0433
chr10	3015079	3015234	N	0.0350
chr10	3016358	3016929	N	0.0317
chr10	3017340	3017497	N	0.0288
chr10	3017498	3017676	N	0.0253
chr10	3020587	3020737	N	0.0450
chr10	3020977	3021129	N	0.0275
chr10	3025448	3025604	N	0.0333
chr10	3026220	3026391	N	0.0295
chr10	3027276	3027429	N	0.0467
chr10	3027548	3027812	N	0.0351
chr10	3028077	3028335	N	0.0272
chr10	3028399	3028567	N	0.0371
chr10	3029827	3029990	N	0.0309
chr10	3030376	3030622	N	0.0241
chr10	3032324	3032475	N	0.0400
chr10	3033907	3034102	N	0.0286
chr10	3035500	3035672	N	0.0282
chr10	3037007	3037203	N	0.0268
chr10	3038146	3038296	N	0.0100
chr10	3040708	3040925	N	0.0074
chr10	3041848	3042057	N	0.0132
chr10	3042674	3042825	N	0.0450
chr10	3043054	3043203	N	0.0100
chr10	3044475	3044702	N	0.0084
chr10	3045546	3045697	N	0.0400
chr10	3046583	3046777	N	0.0168
chr10	3047362	3047542	N	0.0378
chr10	3048533	3048686	N	0.0467
chr10	3049815	3050025	N	0.0184
chr10	3050204	3050369	N	0.0275
chr10	3050577	3050783	N	0.0243
chr10	3052058	3052243	N	0.0332
chr10	3052678	3052874	N	0.0300
chr10	3052977	3053167	N	0.0370
chr10	3053433	3053592	N	0.0343
chr10	3054128	3054294	N	0.0300
chr10	3055828	3055977	N	0.0500
chr10	3056256	3056422	N	0.0128
chr10	3056502	3056979	N	0.0195
chr10	3057486	3057637	N	0.0300
chr10	3060509	3060678	N	0.0165
chr10	3063442	3063799	N	0.0276
chr10	3065431	3065638	N	0.0216
chr10	3065892	3066041	N	0.0400
chr10	3066083	3066341	N	0.0360
chr10	3066921	3067105	N	0.0309
chr10	3067551	3067749	N	0.0300
chr10	3068366	3068640	N	0.0205
chr10	3069277	3069482	N	0.0352
chr10	3070093	3070276	N	0.0352
chr10	3071646	3071910	N	0.0330
chr10	3072544	3072699	N	0.0229
chr10	3073183	3073392	N	0.0258
chr10	3074297	3074528	N	0.0133
chr10	3075178	3075388	N	0.0369
chr10	3075671	3075824	N	0.0450
chr10	3076672	3076825	N	0.0367
chr10	3077466	3077793	N	0.0270
chr10	3080254	3080424	N	0.0443
chr10	3080649	3080842	N	0.0350
chr10	3083057	3083242	N	0.0177
chr10	3083653	3083993	N	0.0188
chr10	3085239	3085416	N	0.0300
chr10	3085619	3085855	N	0.0300
chr10	3086721	3086957	N	0.0347
chr10	3087712	3087861	N	0.0100
chr10	3087889	3088063	N	0.0321
chr10	3089460	3089650	N	0.0369
chr10	3091453	3091657	N	0.0350
chr10	3092277	3092439	N	0.0309
chr10	3093949	3094102	N	0.0100
chr10	3094740	3094908	N	0.0400
chr10	3098771	3098922	N	0.0367
chr10	3100051	3100238	N	0.0175
chr10	3100396	3100587	N	0.0356
chr10	3100642	3100813	N	0.0325
chr10	3100857	3101399	N	0.0326
chr10	3102475	3102627	N	0.0225
chr10	3103009	3103231	N	0.0228
chr10	3103946	3104097	N	0.0367
chr10	3104113	3104272	N	0.0380
chr10	3105507	3105742	N	0.0316
chr10	3106062	3106249	N	0.0400
chr10	3106871	3107048	N	0.0145
chr10	3109035	3109197	N	0.0411
chr10	3109457	3109610	N	0.0380
chr10	3110016	3110301	N	0.0224
chr10	3111447	3111796	N	0.0263
chr10	3113033	3113182	N	0.0300
chr10	3113404	3113557	N	0.0400
chr10	3114105	3114296	N	0.0343
chr10	3115650	3115843	N	0.0096
chr10	3117109	3117290	N	0.0167
chr10	3117351	3117538	N	0.0294
chr10	3119831	3119982	N	0.0467
chr10	3121048	3121283	N	0.0382
chr10	3121812	3122066	N	0.0267
chr10	3124334	3124571	N	0.0321
chr10	3125215	3125394	N	0.0367
chr10	3125848	3126070	N	0.0231
chr10	3126882	3127111	N	0.0251
chr10	3127546	3127797	N	0.0179
chr10	3128222	3128496	N	0.0216
chr10	3128549	3128772	N	0.0257
chr10	3129088	3129362	N	0.0203
chr10	3129561	3129721	N	0.0300
chr10	3131007	3131225	N	0.0382
chr10	3134562	3134719	N	0.0312
chr10	3135928	3136153	N	0.0169
chr10	3136822	3137007	N	0.0246
chr10	3137026	3137219	N	0.0381
chr10	3137338	3137489	N	0.0267
chr10	3138097	3138248	N	0.0100
chr10	3139530	3139716	N	0.0320
chr10	3141306	3141554	N	0.0101
chr10	3143059	3143245	N	0.0350
chr10	3143696	3143846	N	0.0250
chr10	3144164	3144339	N	0.0380
chr10	3144836	3145038	N	0.0316
chr10	3145814	3146226	N	0.0369
chr10	3146969	3147155	N	0.0089
chr10	3147272	3147733	N	0.0326
chr10	3147900	3148060	N	0.0411
chr10	3148222	3148400	N	0.0325
chr10	3149695	3149861	N	0.0360
chr10	3149868	3150093	N	0.0380
chr10	3150597	3150796	N	0.0425
chr10	3151980	3152134	N	0.0280
chr10	3152772	3152921	N	0.0400
chr10	3153469	3153621	N	0.0467
chr10	3154406	3154662	N	0.0323
chr10	3154815	3155043	N	0.0238
chr10	3156309	3156530	N	0.0279
chr10	3156579	3156744	N	0.0344
chr10	3157319	3157567	N	0.0186
chr10	3157974	3158136	N	0.0330
chr10	3159147	3159308	N	0.0387
chr10	3159536	3159722	N	0.0367
chr10	3159792	3160018	N	0.0375
chr10	3161047	3161227	N	0.0122
chr10	3161618	3161796	N	0.0375
chr10	3161864	3162034	N	0.0220
chr10	3162240	3162392	N	0.0350
chr10	3162620	3162772	N	0.0400
chr10	3164146	3164350	N	0.0208
chr10	3164902	3165065	N	0.0240
chr10	3165397	3165608	N	0.0334
chr10	3166227	3166376	N	0.0300
chr10	3167041	3167191	N	0.0150
chr10	3167207	3167357	N	0.0300
chr10	3168559	3168792	N	0.0216
chr10	3170321	3170472	N	0.0450
chr10	3171901	3172050	N	0.0400
chr10	3172058	3172219	N	0.0300
chr10	3172285	3172459	N	0.0333
chr10	3173674	3173847	N	0.0450
chr10	3175501	3175714	N	0.0236
chr10	3175779	3175928	N	0.0300
chr10	3176892	3177107	N	0.0323
chr10	3177589	3177796	N	0.0224
chr10	3179905	3180197	N	0.0334
chr10	3182035	3182192	N	0.0400
chr10	3182551	3182934	N	0.0297
chr10	3183400	3183591	N	0.0350
chr10	3185097	3185278	N	0.0350
chr10	3185386	3185875	N	0.0257
chr10	3189161	3189313	N	0.0267
chr10	3189366	3189574	N	0.0314
chr10	3190451	3190600	N	0.0100
chr10	3190686	3190849	N	0.0267
chr10	3191326	3191572	N	0.0230
chr10	3192004	3192270	N	0.0244
chr10	3193489	3193710	N	0.0256
chr10	3194386	3194588	N	0.0345
chr10	3195083	3195253	N	0.0156
chr10	3196032	3196275	N	0.0230
chr10	3197669	3197838	N	0.0300
chr10	3198405	3198557	N	0.0367
chr10	3200013	3200215	N	0.0350
chr10	3201286	3201444	N	0.0211
chr10	3201556	3201735	N	0.0373
chr10	3202058	3202280	N	0.0271
chr10	3204327	3204527	N	0.0282
chr10	3205167	3205316	N	0.0500
chr10	3205619	3205809	N	0.0400
chr10	3207236	3207456	N	0.0184
chr10	3208282	3208483	N	0.0275
chr10	3208887	3209127	N	0.0184
chr10	3210765	3210994	N	0.0219
chr10	3212190	3212351	N	0.0208
chr10	3212443	3212620	N	0.0187
chr10	3212978	3213223	N	0.0233
chr10	3214495	3214742	N	0.0369
chr10	3215203	3215353	N	0.0400
chr10	3215690	3215855	N	0.0185
chr10	3216470	3216623	N	0.0325
chr10	3218794	3219092	N	0.0356
chr10	3224197	3224356	N	0.0183
chr10	3225585	3225755	N	0.0314
chr10	3230212	3230399	N	0.0356
chr10	3231029	3231221	N	0.0200
chr10	3231686	3232039	N	0.0132
chr10	3232453	3232640	N	0.0293
chr10	3232700	3232889	N	0.0350
chr10	3233278	3233480	N	0.0332
chr10	3235088	3235312	N	0.0256
chr10	3238771	3238927	N	0.0320
chr10	3239867	3240017	N	0.0250
chr10	3240983	3241186	N	0.0309
chr10	3242177	3242337	N	0.0230
chr10	3243029	3243300	N	0.0142
chr10	3244036	3244185	N	0.0500
chr10	3244577	3244830	N	0.0225
chr10	3245443	3245628	N	0.0193
chr10	3246846	3247008	N	0.0267
chr10	3248166	3248323	N	0.0333
chr10	3249254	3249443	N	0.0281
chr10	3249880	3250092	N	0.0246
chr10	3250393	3250671	N	0.0278
chr10	3251898	3252052	N	0.0383
chr10	3252097	3252357	N	0.0270
chr10	3253831	3253989	N	0.0425
chr10	3254498	3254697	N	0.0346
chr10	3256654	3257018	N	0.0207
chr10	3257094	3257495	N	0.0146
chr10	3257628	3257840	N	0.0157
chr10	3258003	3258174	N	0.0312
chr10	3258372	3258521	N	0.0400
chr10	3259934	3260204	N	0.0170
chr10	3262254	3262403	N	0.0300
chr10	3262728	3262877	N	0.0500
chr10	3263022	3263185	N	0.0400
chr10	3263382	3263531	N	0.0400
chr10	3263562	3263782	N	0.0237
chr10	3263797	3264321	N	0.0193
chr10	3264711	3264865	N	0.0200
chr10	3264968	3265129	N	0.0370
chr10	3265263	3265503	N	0.0159
chr10	3265748	3265925	N	0.0309
chr10	3267082	3267380	N	0.0250
chr10	3267668	3267858	N	0.0378
chr10	3269153	3269333	N	0.0300
chr10	3269574	3269757	N	0.0414
chr10	3270553	3270712	N	0.0400
chr10	3271400	3271598	N	0.0168
chr10	3274911	3275107	N	0.0275
chr10	3276040	3276242	N	0.0243
chr10	3276642	3276843	N	0.0208
chr10	3277465	3277704	N	0.0200
chr10	3278069	3278218	N	0.0400
chr10	3278987	3279222	N	0.0119
chr10	3280472	3280657	N	0.0278
chr10	3281509	3281677	N	0.0221
chr10	3282647	3282843	N	0.0162
chr10	3283375	3283524	N	0.0100
chr10	3285436	3285629	N	0.0323
chr10	3286790	3286942	N	0.0400
chr10	3288051	3288222	N	0.0382
chr10	3288473	3288785	N	0.0332
chr10	3289456	3289673	N	0.0230
chr10	3290691	3291108	N	0.0119
chr10	3292443	3292610	N	0.0257
chr10	3294851	3295006	N	0.0450
chr10	3295334	3295500	N	0.0267
chr10	3296129	3296349	N	0.0280
chr10	3297066	3297227	N	0.0238
chr10	3297938	3298092	N	0.0100
chr10	3298591	3298767	N	0.0132
chr10	3298790	3298973	N	0.0384
chr10	3300319	3300468	N	0.0400
chr10	3301512	3301701	N	0.0364
chr10	3301788	3302040	N	0.0386
chr10	3302707	3302856	N	0.0500
chr10	3305248	3305494	N	0.0111
chr10	3305733	3305898	N	0.0320
chr10	3306042	3306192	N	0.0300
chr10	3306462	3306727	N	0.0379
chr10	3310947	3311098	N	0.0367
chr10	3311165	3311418	N	0.0253
chr10	3311473	3311748	N	0.0215
chr10	3312475	3312707	N	0.0371
chr10	3313816	3313965	N	0.0400
chr10	3316105	3316287	N	0.0311
chr10	3316822	3316999	N	0.0283
chr10	3318010	3318168	N	0.0320
chr10	3318523	3318676	N	0.0180
chr10	3319102	3319261	N	0.0322
chr10	3319289	3319440	N	0.0450
chr10	3323146	3323299	N	0.0433
chr10	3323372	3323526	N	0.0340
chr10	3325572	3325753	N	0.0300
chr10	3325994	3326143	N	0.0400
chr10	3326249	3326434	N	0.0120
chr10	3326693	3327051	N	0.0245
chr10	3327586	3327932	N	0.0232
chr10	3328381	3328533	N	0.0400
chr10	3329453	3329602	N	0.0300
chr10	3329848	3330091	N	0.0387
chr10	3330375	3330524	N	0.0400
chr10	3331080	3331408	N	0.0210
chr10	3331874	3332088	N	0.0425
chr10	3332191	3332363	N	0.0209
chr10	3333837	3334008	N	0.0183
chr10	3336878	3337071	N	0.0308
chr10	3337396	3337545	N	0.0400
chr10	3338587	3338814	N	0.0212
chr10	3339836	3340011	N	0.0360
chr10	3340079	3340503	N	0.0161
chr10	3341425	3341577	N	0.0175
chr10	3341599	3341750	N	0.0400
chr10	3342677	3342885	N	0.0300
chr10	3344841	3344993	N	0.0267
chr10	3347947	3348102	N	0.0300
chr10	3348353	3348526	N	0.0400
chr10	3349123	3349274	N	0.0250
chr10	3350068	3350217	N	0.0300
chr10	3350505	3350654	N	0.0500
chr10	3353488	3353637	N	0.0500
chr10	3355018	3355220	N	0.0303
chr10	3355845	3356041	N	0.0226
chr10	3356234	3356411	N	0.0380
chr10	3358042	3358204	N	0.0186
chr10	3359045	3359195	N	0.0350
chr10	3359270	3359427	N	0.0467
chr10	3359472	3359740	N	0.0263
chr10	3361621	3361779	N	0.0275
chr10	3362206	3362355	N	0.0500
chr10	3363433	3363595	N	0.0357
chr10	3363764	3363927	N	0.0269
chr10	3363986	3364140	N	0.0450
chr10	3366233	3366448	N	0.0162
chr10	3366528	3366710	N	0.0312
chr10	3371028	3371256	N	0.0165
chr10	3371687	3372015	N	0.0186
chr10	3372316	3372504	N	0.0319
chr10	3372891	3373043	N	0.0350
chr10	3373980	3374174	N	0.0224
chr10	3374509	3374658	N	0.0400
chr10	3375033	3375202	N	0.0400
chr10	3375243	3375490	N	0.0314
chr10	3375794	3375991	N	0.0250
chr10	3378184	3378333	N	0.0500
chr10	3378556	3378705	N	0.0300
chr10	3378745	3378894	N	0.0400
chr10	3379087	3379242	N	0.0383
chr10	3379307	3379458	N	0.0233
chr10	3379788	3379945	N	0.0433
chr10	3380068	3380298	N	0.0413
chr10	3380539	3380729	N	0.0169
chr10	3380771	3380981	N	0.0204
chr10	3381114	3381263	N	0.0400
chr10	3382229	3382379	N	0.0300
chr10	3383091	3383281	N	0.0239
chr10	3384092	3384318	N	0.0247
chr10	3384647	3385044	N	0.0238
chr10	3386546	3386765	N	0.0218
chr10	3386908	3387058	N	0.0500
chr10	3390313	3390462	N	0.0400
chr10	3391046	3391263	N	0.0275
chr10	3392359	3392520	N	0.0433
chr10	3392745	3392965	N	0.0217
chr10	3392988	3393147	N	0.0475
chr10	3394413	3394586	N	0.0343
chr10	3394962	3395315	N	0.0258
chr10	3395707	3395920	N	0.0310
chr10	3396008	3396322	N	0.0280
chr10	3397676	3397906	N	0.0262
chr10	3398012	3398166	N	0.0317
chr10	3399292	3399442	N	0.0200
chr10	3400295	3400525	N	0.0267
chr10	3401398	3401685	N	0.0254
chr10	3402055	3402216	N	0.0233
chr10	3402392	3402661	N	0.0152
chr10	3402882	3403100	N	0.0380
chr10	3403234	3403553	N	0.0378
chr10	3404319	3404472	N	0.0467
chr10	3404768	3404938	N	0.0387
chr10	3408647	3408801	N	0.0325
chr10	3410807	3410956	N	0.0100
chr10	3411178	3411387	N	0.0362
chr10	3412845	3413011	N	0.0350
chr10	3413454	3413603	N	0.0500
chr10	3414513	3414858	N	0.0166
chr10	3416116	3416392	N	0.0210
chr10	3416400	3416570	N	0.0340
chr10	3417636	3417785	N	0.0400
chr10	3419372	3419547	N	0.0125
chr10	3419991	3420238	N	0.0400
chr10	3420555	3420752	N	0.0108
chr10	3422169	3422318	N	0.0400
chr10	3422442	3422748	N	0.0371
chr10	3423785	3424211	N	0.0185
chr10	3424862	3425200	N	0.0262
chr10	3425578	3425888	N	0.0328
chr10	3426073	3426226	N	0.0167
chr10	3427433	3427586	N	0.0360
chr10	3427889	3428096	N	0.0311
chr10	3428562	3428780	N	0.0117
chr10	3431809	3431963	N	0.0333
chr10	3433743	3433894	N	0.0133
chr10	3434018	3434180	N	0.0386
chr10	3434586	3434875	N	0.0242
chr10	3435445	3435617	N	0.0336
chr10	3436043	3436243	N	0.0300
chr10	3437371	3437553	N	0.0270
chr10	3439991	3440140	N	0.0500
chr10	3440774	3441003	N	0.0233
chr10	3443739	3443899	N	0.0400
chr10	3445304	3445532	N	0.0307
chr10	3446246	3446397	N	0.0100
chr10	3447134	3447298	N	0.0285
chr10	3450897	3451048	N	0.0450
chr10	3451483	3451656	N	0.0288
chr10	3452169	3452335	N	0.0280
chr10	3452403	3452559	N	0.0100
chr10	3452711	3452944	N	0.0332
chr10	3452964	3453123	N	0.0400
chr10	3454316	3454481	N	0.0409
chr10	3455340	3455529	N	0.0322
chr10	3459001	3459159	N	0.0267
chr10	3461349	3461499	N	0.0350
chr10	3462588	3462808	N	0.0305
chr10	3463441	3463596	N	0.0220
chr10	3465819	3465972	N	0.0400
chr10	3466176	3466423	N	0.0227
chr10	3466486	3466636	N	0.0400
chr10	3466853	3467139	N	0.0144
chr10	3468996	3469207	N	0.0211
chr10	3469333	3469514	N	0.0350
chr10	3469944	3470403	N	0.0178
chr10	3470687	3470836	N	0.0200
chr10	3471945	3472123	N	0.0208
chr10	3472378	3472530	N	0.0450
chr10	3473479	3473628	N	0.0400
chr10	3475010	3475179	N	0.0333
chr10	3477236	3477389	N	0.0320
chr10	3479356	3479511	N	0.0350
chr10	3480066	3480252	N	0.0275
chr10	3480688	3480839	N	0.0333
chr10	3480919	3481068	N	0.0500
chr10	3481657	3481873	N	0.0189
chr10	3482370	3482524	N	0.0340
chr10	3483006	3483219	N	0.0325
chr10	3483881	3484076	N	0.0150
chr10	3484259	3484480	N	0.0271
chr10	3485116	3485267	N	0.0400
chr10	3485987	3486149	N	0.0150
chr10	3488088	3488304	N	0.0226
chr10	3488609	3488762	N	0.0340
chr10	3489634	3489808	N	0.0355
chr10	3490079	3490283	N	0.0092
chr10	3492550	3492774	N	0.0223
chr10	3493082	3493261	N	0.0259
chr10	3498759	3498915	N	0.0375
chr10	3501752	3501901	N	0.0000
chr10	3502664	3502813	N	0.0400
chr10	3503363	3503579	N	0.0296
chr10	3503619	3503784	N	0.0200
chr10	3506263	3506415	N	0.0350
chr10	3508035	3508209	N	0.0413
chr10	3509464	3509729	N	0.0272
chr10	3509869	3510098	N	0.0221
chr10	3511218	3511390	N	0.0196
chr10	3511508	3511670	N	0.0236
chr10	3516631	3516805	N	0.0312
chr10	3516858	3517007	N	0.0500
chr10	3517213	3517398	N	0.0371
chr10	3518249	3518400	N	0.0400
chr10	3518795	3518944	N	0.0400
chr10	3519043	3519290	N	0.0237
chr10	3519488	3519713	N	0.0430
chr10	3521697	3521879	N	0.0350
chr10	3522681	3522836	N	0.0150
chr10	3524790	3525021	N	0.0379
chr10	3525232	3525523	N	0.0163
chr10	3526136	3526433	N	0.0269
chr10	3526577	3526812	N	0.0239
chr10	3527105	3527352	N	0.0263
chr10	3527728	3527888	N	0.0250
chr10	3528344	3528527	N	0.0340
chr10	3529016	3529167	N	0.0500
chr10	3531556	3531734	N	0.0211
chr10	3532352	3532812	N	0.0228
chr10	3532887	3533072	N	0.0375
chr10	3533510	3533659	N	0.0500
chr10	3534086	3534323	N	0.0262
chr10	3535205	3535354	N	0.0300
chr10	3536893	3537063	N	0.0280
chr10	3537408	3537636	N	0.0400
chr10	3537815	3537964	N	0.0500
chr10	3538615	3538778	N	0.0208
chr10	3539610	3539954	N	0.0281
chr10	3540495	3540647	N	0.0300
chr10	3540794	3540944	N	0.0200
chr10	3541382	3541553	N	0.0210
chr10	3541573	3541794	N	0.0129
chr10	3542484	3542649	N	0.0250
chr10	3543764	3543978	N	0.0256
chr10	3544117	3544266	N	0.0400
chr10	3544562	3544777	N	0.0225
chr10	3545549	3545703	N	0.0320
chr10	3546698	3546972	N	0.0271
chr10	3547098	3547362	N	0.0275
chr10	3547573	3547724	N	0.0400
chr10	3549416	3549567	N	0.0350
chr10	3551705	3551857	N	0.0225
chr10	3552120	3552323	N	0.0347
chr10	3552416	3552620	N	0.0336
chr10	3553219	3553377	N	0.0167
chr10	3553827	3554028	N	0.0232
chr10	3554034	3554204	N	0.0200
chr10	3554362	3554586	N	0.0119
chr10	3558653	3558982	N	0.0220
chr10	3559020	3559282	N	0.0133
chr10	3559439	3559615	N	0.0393
chr10	3559734	3559890	N	0.0300
chr10	3560290	3560635	N	0.0143
chr10	3561512	3561678	N	0.0211
chr10	3561960	3562114	N	0.0500
chr10	3562813	3562969	N	0.0333
chr10	3563446	3563677	N	0.0350
chr10	3563883	3564070	N	0.0103
chr10	3564480	3564673	N	0.0375
chr10	3564845	3565003	N	0.0275
chr10	3565214	3565371	N	0.0275
chr10	3568029	3568190	N	0.0420
chr10	3568815	3568966	N	0.0350
chr10	3569401	3569671	N	0.0216
chr10	3570927	3571292	N	0.0273
chr10	3571313	3571520	N	0.0317
chr10	3574535	3574692	N	0.0300
chr10	3574742	3574903	N	0.0257
chr10	3575165	3575377	N	0.0390
chr10	3575867	3576134	N	0.0218
chr10	3576282	3576435	N	0.0300
chr10	3577508	3577694	N	0.0400
chr10	3577755	3577948	N	0.0304
chr10	3579558	3579748	N	0.0224
chr10	3581908	3582093	N	0.0327
chr10	3582156	3582328	N	0.0319
chr10	3582406	3582555	N	0.0500
chr10	3582628	3582778	N	0.0450
chr10	3584175	3584353	N	0.0311
chr10	3587656	3587924	N	0.0269
chr10	3592020	3592169	N	0.0400
chr10	3593962	3594111	N	0.0200
chr10	3594259	3594418	N	0.0150
chr10	3594445	3594720	N	0.0400
chr10	3596325	3596518	N	0.0417
chr10	3597527	3597685	N	0.0222
chr10	3598154	3598383	N	0.0210
chr10	3599728	3600110	N	0.0231
chr10	3600353	3600764	N	0.0236
chr10	3600766	3600918	N	0.0333
chr10	3601218	3601375	N	0.0312
chr10	3601709	3601892	N	0.0216
chr10	3603141	3603479	N	0.0267
chr10	3603572	3603764	N	0.0290
chr10	3605300	3605468	N	0.0238
chr10	3607668	3607834	N	0.0408
chr10	3608944	3609112	N	0.0333
chr10	3609667	3609858	N	0.0142
chr10	3611460	3611677	N	0.0182
chr10	3612281	3612491	N	0.0353
chr10	3613499	3613655	N	0.0413
chr10	3613821	3613973	N	0.0425
chr10	3614395	3614822	N	0.0210
chr10	3615089	3615238	N	0.0500
chr10	3616443	3616592	N	0.0500
chr10	3616732	3616938	N	0.0230
chr10	3617329	3617489	N	0.0289
chr10	3618575	3618784	N	0.0318
chr10	3618903	3619162	N	0.0238
chr10	3619472	3619771	N	0.0365
chr10	3620617	3620791	N	0.0350
chr10	3620920	3621072	N	0.0425
chr10	3621077	3621239	N	0.0433
chr10	3623200	3623465	N	0.0244
chr10	3624479	3624628	N	0.0500
chr10	3625483	3625705	N	0.0307
chr10	3626140	3626298	N	0.0475
chr10	3628507	3628656	N	0.0400
chr10	3630821	3631022	N	0.0193
chr10	3631435	3631766	N	0.0159
chr10	3632694	3632851	N	0.0167
chr10	3632899	3633081	N	0.0309
chr10	3633759	3633908	N	0.0500
chr10	3633945	3634309	N	0.0170
chr10	3634371	3634520	N	0.0500
chr10	3634983	3635132	N	0.0500
chr10	3635538	3635845	N	0.0074
chr10	3636065	3636444	N	0.0233
chr10	3636919	3637088	N	0.0475
chr10	3638466	3638627	N	0.0288
chr10	3639087	3639328	N	0.0137
chr10	3640879	3641189	N	0.0208
chr10	3641833	3642194	N	0.0286
chr10	3643098	3643247	N	0.0500
chr10	3643294	3643458	N	0.0360
chr10	3643932	3644083	N	0.0400
chr10	3645988	3646140	N	0.0275
chr10	3647206	3647362	N	0.0300
chr10	3647889	3648237	N	0.0265
chr10	3648592	3648796	N	0.0159
chr10	3650552	3650749	N	0.0241
chr10	3650868	3651045	N	0.0341
chr10	3652276	3652434	N	0.0467
chr10	3654792	3655081	N	0.0240
chr10	3656754	3656907	N	0.0360
chr10	3657687	3657881	N	0.0171
chr10	3657893	3658044	N	0.0367
chr10	3658321	3658515	N	0.0356
chr10	3660291	3660444	N	0.0260
chr10	3661658	3661857	N	0.0363
chr10	3662213	3662362	N	0.0400
chr10	3664933	3665091	N	0.0138
chr10	3665254	3665421	N	0.0260
chr10	3666711	3666869	N	0.0289
chr10	3667184	3667336	N	0.0225
chr10	3669177	3669432	N	0.0127
chr10	3669643	3669950	N	0.0128
chr10	3671151	3671358	N	0.0208
chr10	3671805	3672108	N	0.0187
chr10	3673056	3673213	N	0.0325
chr10	3673347	3673578	N	0.0101
chr10	3673799	3673954	N	0.0340
chr10	3675895	3676166	N	0.0272
chr10	3676607	3676798	N	0.0430
chr10	3677826	3677998	N	0.0250
chr10	3678113	3678415	N	0.0239
chr10	3679463	3679759	N	0.0232
chr10	3680058	3680207	N	0.0500
chr10	3680235	3680427	N	0.0338
chr10	3680680	3680903	N	0.0320
chr10	3681400	3681587	N	0.0350
chr10	3681749	3681898	N	0.0400
chr10	3682255	3682466	N	0.0254
chr10	3683162	3683331	N	0.0126
chr10	3686672	3687011	N	0.0284
chr10	3687129	3687292	N	0.0218
chr10	3687724	3687877	N	0.0367
chr10	3687880	3688037	N	0.0340
chr10	3689533	3689701	N	0.0275
chr10	3689949	3690108	N	0.0338
chr10	3692355	3692524	N	0.0325
chr10	3693224	3693386	N	0.0380
chr10	3696081	3696263	N	0.0300
chr10	3696668	3696854	N	0.0154
chr10	3696920	3697215	N	0.0152
chr10	3697571	3697748	N	0.0140
chr10	3698858	3699152	N	0.0297
chr10	3699648	3699800	N	0.0250
chr10	3700385	3700614	N	0.0379
chr10	3700976	3701315	N	0.0209
chr10	3701344	3701578	N	0.0271
chr10	3703714	3703986	N	0.0325
chr10	3704020	3704284	N	0.0288
chr10	3704693	3704852	N	0.0350
chr10	3704855	3705006	N	0.0300
chr10	3706943	3707105	N	0.0330
chr10	3707623	3707816	N	0.0411
chr10	3710233	3710430	N	0.0250
chr10	3712276	3712463	N	0.0300
chr10	3713962	3714134	N	0.0200
chr10	3714489	3714677	N	0.0390
chr10	3715456	3715605	N	0.0000
chr10	3717982	3718135	N	0.0400
chr10	3718153	3718359	N	0.0233
chr10	3718422	3718597	N	0.0235
chr10	3719012	3719174	N	0.0346
chr10	3720543	3720760	N	0.0220
chr10	3721194	3721403	N	0.0313
chr10	3721986	3722135	N	0.0200
chr10	3722396	3722545	N	0.0500
chr10	3722763	3722944	N	0.0255
chr10	3723390	3723636	N	0.0126
chr10	3723655	3723806	N	0.0433
chr10	3723900	3724054	N	0.0240
chr10	3724116	3724322	N	0.0244
chr10	3724801	3724959	N	0.0220
chr10	3725077	3725311	N	0.0158
chr10	3727287	3727488	N	0.0480
chr10	3728185	3728334	N	0.0500
chr10	3728500	3728649	N	0.0200
chr10	3729163	3729694	N	0.0143
chr10	3732128	3732306	N	0.0250
chr10	3733945	3734149	N	0.0205
chr10	3734543	3734693	N	0.0200
chr10	3735086	3735461	N	0.0155
chr10	3735492	3735648	N	0.0400
chr10	3736464	3736760	N	0.0289
chr10	3738523	3738672	N	0.0500
chr10	3739684	3739841	N	0.0357
chr10	3741245	3741395	N	0.0350
chr10	3741413	3741570	N	0.0262
chr10	3744481	3744851	N	0.0197
chr10	3745143	3745694	N	0.0207
chr10	3746271	3746472	N	0.0341
chr10	3748129	3748346	N	0.0317
chr10	3749226	3749411	N	0.0248
chr10	3749708	3749950	N	0.0290
chr10	3750925	3751346	N	0.0263
chr10	3751470	3751642	N	0.0367
chr10	3751920	3752093	N	0.0250
chr10	3752503	3752670	N	0.0286
chr10	3757321	3757600	N	0.0231
chr10	3758078	3758232	N	0.0367
chr10	3758807	3759056	N	0.0161
chr10	3759171	3759463	N	0.0248
chr10	3761053	3761202	N	0.0100
chr10	3761732	3761910	N	0.0220
chr10	3762546	3762695	N	0.0300
chr10	3762699	3762941	N	0.0191
chr10	3764009	3764341	N	0.0247
chr10	3765052	3765201	N	0.0500
chr10	3765871	3766020	N	0.0500
chr10	3767263	3767475	N	0.0179
chr10	3767569	3767733	N	0.0327
chr10	3767746	3767923	N	0.0276
chr10	3768155	3768305	N	0.0350
chr10	3769497	3769742	N	0.0287
chr10	3769923	3770110	N	0.0278
chr10	3771089	3771243	N	0.0325
chr10	3772757	3772970	N	0.0267
chr10	3773130	3773331	N	0.0210
chr10	3773643	3773800	N	0.0367
chr10	3773920	3774072	N	0.0100
chr10	3776475	3776626	N	0.0133
chr10	3776816	3777114	N	0.0358
chr10	3777919	3778069	N	0.0450
chr10	3778087	3778240	N	0.0475
chr10	3779078	3779281	N	0.0220
chr10	3779949	3780098	N	0.0200
chr10	3782437	3782587	N	0.0400
chr10	3782663	3783121	N	0.0364
chr10	3783566	3783715	N	0.0500
chr10	3786775	3786924	N	0.0400
chr10	3788639	3788858	N	0.0267
chr10	3789552	3790017	N	0.0261
chr10	3790713	3790931	N	0.0197
chr10	3793940	3794216	N	0.0140
chr10	3795308	3795482	N	0.0088
chr10	3796180	3796490	N	0.0238
chr10	3797391	3797563	N	0.0389
chr10	3797721	3797978	N	0.0350
chr10	3798543	3798792	N	0.0210
chr10	3798993	3799180	N	0.0293
chr10	3799469	3799698	N	0.0191
chr10	3799840	3800050	N	0.0269
chr10	3800660	3800841	N	0.0400
chr10	3800935	3801200	N	0.0334
chr10	3801759	3801908	N	0.0300
chr10	3801924	3802156	N	0.0265
chr10	3802163	3802312	N	0.0300
chr10	3803115	3803270	N	0.0260
chr10	3803466	3803712	N	0.0244
chr10	3804165	3804315	N	0.0400
chr10	3804856	3805117	N	0.0184
chr10	3806919	3807068	N	0.0200
chr10	3808432	3808829	N	0.0286
chr10	3809095	3809350	N	0.0265
chr10	3809458	3809798	N	0.0288
chr10	3810942	3811164	N	0.0156
chr10	3811269	3811436	N	0.0280
chr10	3812984	3813138	N	0.0217
chr10	3814283	3814441	N	0.0256
chr10	3815188	3815337	N	0.0300
chr10	3815515	3815727	N	0.0325
chr10	3816322	3816494	N	0.0240
chr10	3816935	3817219	N	0.0064
chr10	3817510	3817869	N	0.0224
chr10	3820173	3820385	N	0.0200
chr10	3820894	3821057	N	0.0258
chr10	3821863	3822013	N	0.0250
chr10	3822469	3822660	N	0.0319
chr10	3822779	3822945	N	0.0139
chr10	3823877	3824026	N	0.0100
chr10	3824527	3824858	N	0.0162
chr10	3825288	3825588	N	0.0132
chr10	3825817	3825976	N	0.0243
chr10	3826739	3827023	N	0.0245
chr10	3827671	3827965	N	0.0174
chr10	3828510	3828701	N	0.0200
chr10	3829698	3830056	N	0.0285
chr10	3830058	3830236	N	0.0264
chr10	3830360	3830509	N	0.0300
chr10	3834026	3834340	N	0.0209
chr10	3835408	3835655	N	0.0359
chr10	3836435	3836750	N	0.0328
chr10	3837036	3837185	N	0.0500
chr10	3837523	3837672	N	0.0300
chr10	3837965	3838144	N	0.0182
chr10	3838261	3838410	N	0.0400
chr10	3839846	3840008	N	0.0242
chr10	3841372	3841531	N	0.0300
chr10	3843702	3843851	N	0.0500
chr10	3843855	3844008	N	0.0300
chr10	3844043	3844207	N	0.0286
chr10	3844663	3844912	N	0.0181
chr10	3845343	3845561	N	0.0374
chr10	3845839	3846065	N	0.0326
chr10	3848078	3848305	N	0.0240
chr10	3850016	3850168	N	0.0300
chr10	3853240	3853466	N	0.0143
chr10	3854567	3854722	N	0.0186
chr10	3855432	3855584	N	0.0325
chr10	3857393	3857619	N	0.0340
chr10	3857963	3858142	N	0.0311
chr10	3858206	3858369	N	0.0325
chr10	3858675	3858869	N	0.0435
chr10	3859874	3860217	N	0.0278
chr10	3860581	3860805	N	0.0228
chr10	3861159	3861335	N	0.0070
chr10	3861626	3861842	N	0.0261
chr10	3863309	3863459	N	0.0500
chr10	3865663	3865896	N	0.0269
chr10	3866213	3866384	N	0.0300
chr10	3867231	3867443	N	0.0246
chr10	3868231	3868387	N	0.0300
chr10	3870038	3870265	N	0.0319
chr10	3870955	3871114	N	0.0400
chr10	3871235	3871496	N	0.0153
chr10	3872229	3872384	N	0.0267
chr10	3873993	3874144	N	0.0333
chr10	3874376	3874571	N	0.0295
chr10	3874980	3875162	N	0.0340
chr10	3875213	3875620	N	0.0328
chr10	3876133	3876350	N	0.0278
chr10	3878327	3878476	N	0.0300
chr10	3879244	3879509	N	0.0152
chr10	3879810	3879966	N	0.0433
chr10	3880228	3880524	N	0.0145
chr10	3881533	3881693	N	0.0364
chr10	3884731	3884885	N	0.0200
chr10	3884984	3885135	N	0.0500
chr10	3885339	3885581	N	0.0173
chr10	3886177	3886331	N	0.0317
chr10	3886588	3886743	N	0.0243
chr10	3887517	3887717	N	0.0282
chr10	3889092	3889257	N	0.0313
chr10	3889834	3889983	N	0.0300
chr10	3891191	3891374	N	0.0224
chr10	3891642	3891836	N	0.0350
chr10	3892383	3892546	N	0.0300
chr10	3893025	3893230	N	0.0217
chr10	3893269	3893462	N	0.0200
chr10	3894603	3894804	N	0.0235
chr10	3895179	3895367	N	0.0189
chr10	3895647	3895799	N	0.0300
chr10	3896304	3896453	N	0.0500
chr10	3896885	3897042	N	0.0360
chr10	3898635	3898787	N	0.0400
chr10	3899059	3899208	N	0.0500
chr10	3899963	3900138	N	0.0383
chr10	3900680	3900868	N	0.0245
chr10	3903467	3903620	N	0.0275
chr10	3903833	3904067	N	0.0224
chr10	3904572	3904725	N	0.0400
chr10	3905200	3905502	N	0.0276
chr10	3905873	3906046	N	0.0356
chr10	3906569	3906728	N	0.0340
chr10	3906921	3907115	N	0.0292
chr10	3907687	3907838	N	0.0367
chr10	3908140	3908291	N	0.0167
chr10	3908838	3908995	N	0.0278
chr10	3910126	3910310	N	0.0350
chr10	3910819	3911051	N	0.0322
chr10	3911803	3911952	N	0.0500
chr10	3912286	3912435	N	0.0300
chr10	3914180	3914386	N	0.0319
chr10	3914409	3914631	N	0.0203
chr10	3914706	3914858	N	0.0400
chr10	3916319	3916556	N	0.0282
chr10	3917065	3917215	N	0.0400
chr10	3918044	3918200	N	0.0213
chr10	3918454	3918603	N	0.0500
chr10	3918832	3918981	N	0.0500
chr10	3919671	3919842	N	0.0267
chr10	3920873	3921030	N	0.0320
chr10	3922656	3922815	N	0.0400
chr10	3923706	3923902	N	0.0300
chr10	3924453	3924779	N	0.0382
chr10	3926363	3926516	N	0.0450
chr10	3926540	3926796	N	0.0292
chr10	3927012	3927236	N	0.0181
chr10	3928208	3928424	N	0.0319
chr10	3928470	3928623	N	0.0460
chr10	3929864	3930284	N	0.0309
chr10	3930494	3930673	N	0.0325
chr10	3930836	3930985	N	0.0500
chr10	3932212	3932361	N	0.0200
chr10	3932765	3933037	N	0.0249
chr10	3933150	3933354	N	0.0205
chr10	3935056	3935206	N	0.0150
chr10	3935267	3935608	N	0.0383
chr10	3936311	3936590	N	0.0360
chr10	3936973	3937123	N	0.0400
chr10	3937183	3937332	N	0.0500
chr10	3937333	3937484	N	0.0350
chr10	3937767	3938013	N	0.0161
chr10	3938089	3938262	N	0.0200
chr10	3938815	3938968	N	0.0300
chr10	3940427	3940579	N	0.0400
chr10	3940809	3940958	N	0.0200
chr10	3941007	3941211	N	0.0257
chr10	3941228	3941444	N	0.0215
chr10	3942244	3942457	N	0.0231
chr10	3943660	3943850	N	0.0362
chr10	3943894	3944059	N	0.0375
chr10	3944613	3944856	N	0.0176
chr10	3946713	3946864	N	0.0333
chr10	3948853	3949003	N	0.0200
chr10	3949517	3949680	N	0.0443
chr10	3949706	3949857	N	0.0250
chr10	3950015	3950184	N	0.0319
chr10	3951870	3952020	N	0.0300
chr10	3953982	3954181	N	0.0177
chr10	3954770	3955017	N	0.0233
chr10	3955947	3956112	N	0.0325
chr10	3956890	3957079	N	0.0292
chr10	3958806	3959043	N	0.0203
chr10	3960249	3960418	N	0.0288
chr10	3960626	3960819	N	0.0271
chr10	3961543	3961933	N	0.0276
chr10	3962469	3962623	N	0.0400
chr10	3964346	3964600	N	0.0272
chr10	3965033	3965265	N	0.0189
chr10	3966226	3966377	N	0.0300
chr10	3969164	3969317	N	0.0320
chr10	3970069	3970352	N	0.0255
chr10	3970402	3970610	N	0.0338
chr10	3977341	3977868	N	0.0255
chr10	3978178	3978347	N	0.0300
chr10	3978611	3978769	N	0.0350
chr10	3979193	3979520	N	0.0340
chr10	3982545	3982710	N	0.0367
chr10	3984057	3984247	N	0.0151
chr10	3984889	3985053	N	0.0300
chr10	3985425	3985582	N	0.0271
chr10	3985829	3986011	N	0.0325
chr10	3986092	3986241	N	0.0500
chr10	3986636	3986842	N	0.0238
chr10	3988650	3988803	N	0.0267
chr10	3989481	3989694	N	0.0343
chr10	3989736	3989885	N	0.0200
chr10	3990320	3990612	N	0.0344
chr10	3990994	3991155	N	0.0300
chr10	3991553	3991744	N	0.0210
chr10	3992095	3992254	N	0.0250
chr10	3992257	3992443	N	0.0278
chr10	3992648	3992828	N	0.0362
chr10	3992892	3993041	N	0.0400
chr10	3993239	3993544	N	0.0321
chr10	3994082	3994232	N	0.0450
chr10	3995073	3995279	N	0.0230
chr10	3995480	3995636	N	0.0400
chr10	3996186	3996336	N	0.0450
chr10	3997206	3997355	N	0.0400
chr10	3997583	3997807	N	0.0362
chr10	3997816	3997985	N	0.0367
chr10	3999356	3999594	N	0.0253
chr10	4000391	4000556	N	0.0371
chr10	4001541	4001701	N	0.0300
chr10	4002785	4002936	N	0.0400
chr10	4003223	4003372	N	0.0400
chr10	4006006	4006187	N	0.0319
chr10	4006329	4006518	N	0.0183
chr10	4007342	4007531	N	0.0221
chr10	4008538	4008698	N	0.0317
chr10	4008832	4009118	N	0.0133
chr10	4009203	4009395	N	0.0282
chr10	4010142	4010310	N	0.0289
chr10	4010429	4010683	N	0.0218
chr10	4010718	4010950	N	0.0188
chr10	4011039	4011210	N	0.0290
chr10	4012241	4012397	N	0.0300
chr10	4013127	4013446	N	0.0289
chr10	4013682	4013851	N	0.0320
chr10	4014768	4014984	N	0.0262
chr10	4015220	4015416	N	0.0213
chr10	4015632	4015848	N	0.0317
chr10	4017251	4017475	N	0.0368
chr10	4017524	4017676	N	0.0275
chr10	4020923	4021100	N	0.0114
chr10	4021990	4022140	N	0.0350
chr10	4023386	4023537	N	0.0133
chr10	4026519	4026731	N	0.0313
chr10	4029811	4029975	N	0.0214
chr10	4031404	4031555	N	0.0367
chr10	4033611	4033765	N	0.0400
chr10	4037760	4037958	N	0.0335
chr10	4038274	4038424	N	0.0050
chr10	4039522	4039711	N	0.0283
chr10	4040060	4040223	N	0.0343
chr10	4040697	4040846	N	0.0200
chr10	4041391	4041616	N	0.0224
chr10	4042321	4042640	N	0.0387
chr10	4042743	4042911	N	0.0030
chr10	4044228	4044396	N	0.0280
chr10	4044762	4044939	N	0.0400
chr10	4047833	4048046	N	0.0167
chr10	4049140	4049368	N	0.0209
chr10	4050543	4050718	N	0.0085
chr10	4051250	4051400	N	0.0300
chr10	4052201	4052442	N	0.0450
chr10	4053507	4053751	N	0.0243
chr10	4053931	4054080	N	0.0400
chr10	4054660	4054850	N	0.0371
chr10	4054859	4055110	N	0.0132
chr10	4055287	4055442	N	0.0350
chr10	4055842	4055993	N	0.0367
chr10	4057938	4058163	N	0.0198
chr10	4058330	4058481	N	0.0350
chr10	4059704	4059860	N	0.0238
chr10	4061120	4061290	N	0.0263
chr10	4061374	4061523	N	0.0200
chr10	4062939	4063093	N	0.0320
chr10	4063503	4063685	N	0.0326
chr10	4063899	4064081	N	0.0400
chr10	4065182	4065374	N	0.0234
chr10	4068103	4068264	N	0.0367
chr10	4068424	4068573	N	0.0400
chr10	4069787	4070045	N	0.0084
chr10	4070704	4070988	N	0.0310
chr10	4072668	4073012	N	0.0304
chr10	4073152	4073338	N	0.0329
chr10	4075006	4075176	N	0.0300
chr10	4075335	4075494	N	0.0240
chr10	4076015	4076164	N	0.0500
chr10	4077200	4077405	N	0.0210
chr10	4079436	4079647	N	0.0305
chr10	4079875	4080025	N	0.0400
chr10	4080542	4080711	N	0.0128
chr10	4081445	4081596	N	0.0450
chr10	4081808	4081981	N	0.0200
chr10	4082036	4082452	N	0.0255
chr10	4082786	4082959	N	0.0265
chr10	4083243	4083433	N	0.0275
chr10	4083532	4083681	N	0.0300
chr10	4084263	4084426	N	0.0208
chr10	4085881	4086043	N	0.0250
chr10	4086303	4086503	N	0.0204
chr10	4086985	4087237	N	0.0246
chr10	4087588	4087798	N	0.0170
chr10	4087974	4088169	N	0.0214
chr10	4088570	4088890	N	0.0312
chr10	4089539	4089688	N	0.0400
chr10	4089692	4090051	N	0.0237
chr10	4090078	4090261	N	0.0311
chr10	4090823	4090973	N	0.0450
chr10	4091531	4091808	N	0.0135
chr10	4091994	4092208	N	0.0268
chr10	4092570	4092870	N	0.0322
chr10	4093110	4093479	N	0.0224
chr10	4094364	4094524	N	0.0300
chr10	4095986	4096207	N	0.0321
chr10	4096346	4096498	N	0.0400
chr10	4096608	4096768	N	0.0500
chr10	4097470	4097820	N	0.0235
chr10	4099231	4099465	N	0.0332
chr10	4099562	4099711	N	0.0500
chr10	4099799	4099957	N	0.0150
chr10	4100076	4100312	N	0.0250
chr10	4101245	4101401	N	0.0400
chr10	4101738	4101920	N	0.0115
chr10	4102071	4102292	N	0.0390
chr10	4102950	4103116	N	0.0275
chr10	4103442	4103623	N	0.0325
chr10	4104045	4104380	N	0.0343
chr10	4108641	4108790	N	0.0300
chr10	4110802	4111043	N	0.0200
chr10	4111119	4111417	N	0.0360
chr10	4111830	4112017	N	0.0264
chr10	4112072	4112282	N	0.0206
chr10	4113290	4113465	N	0.0380
chr10	4114529	4114688	N	0.0317
chr10	4114693	4114891	N	0.0262
chr10	4116052	4116208	N	0.0312
chr10	4116561	4116750	N	0.0376
chr10	4118253	4118596	N	0.0238
chr10	4118634	4118942	N	0.0207
chr10	4119012	4119176	N	0.0390
chr10	4119265	4119414	N	0.0400
chr10	4119531	4119747	N	0.0376
chr10	4120766	4120916	N	0.0350
chr10	4122249	4122450	N	0.0181
chr10	4123837	4124013	N	0.0264
chr10	4124034	4124205	N	0.0290
chr10	4124652	4124848	N	0.0278
chr10	4125856	4126049	N	0.0171
chr10	4126848	4127080	N	0.0314
chr10	4127471	4127821	N	0.0306
chr10	4129912	4130063	N	0.0450
chr10	4131335	4131603	N	0.0278
chr10	4132911	4133080	N	0.0282
chr10	4133991	4134142	N	0.0200
chr10	4134721	4134879	N	0.0360
chr10	4135290	4135924	N	0.0313
chr10	4137476	4137626	N	0.0450
chr10	4139372	4139546	N	0.0221
chr10	4140425	4140574	N	0.0300
chr10	4141131	4141318	N	0.0360
chr10	4141474	4141735	N	0.0400
chr10	4142204	4142366	N	0.0383
chr10	4142506	4142841	N	0.0238
chr10	4142888	4143063	N	0.0200
chr10	4143444	4143720	N	0.0268
chr10	4144361	4144595	N	0.0220
chr10	4144946	4145172	N	0.0244
chr10	4145175	4145327	N	0.0150
chr10	4145596	4145746	N	0.0450
chr10	4145751	4146130	N	0.0173
chr10	4146341	4146560	N	0.0239
chr10	4146663	4146977	N	0.0256
chr10	4147613	4147954	N	0.0380
chr10	4149732	4149958	N	0.0175
chr10	4150172	4150400	N	0.0255
chr10	4151051	4151200	N	0.0300
chr10	4151523	4151752	N	0.0289
chr10	4154323	4154472	N	0.0300
chr10	4154595	4154750	N	0.0400
chr10	4154826	4155065	N	0.0362
chr10	4156571	4156738	N	0.0308
chr10	4156751	4156916	N	0.0288
chr10	4158066	4158247	N	0.0400
chr10	4159632	4160083	N	0.0165
chr10	4161162	4161371	N	0.0422
chr10	4162094	4162287	N	0.0333
chr10	4164388	4164654	N	0.0333
chr10	4166432	4166705	N	0.0320
chr10	4166785	4166943	N	0.0380
chr10	4168123	4168360	N	0.0213
chr10	4169578	4169736	N	0.0278
chr10	4169846	4170056	N	0.0129
chr10	4170136	4170285	N	0.0400
chr10	4170711	4171013	N	0.0362
chr10	4171292	4171451	N	0.0240
chr10	4171541	4171691	N	0.0400
chr10	4172881	4173079	N	0.0275
chr10	4173895	4174045	N	0.0250
chr10	4174283	4174621	N	0.0294
chr10	4174989	4175218	N	0.0148
chr10	4175282	4175599	N	0.0381
chr10	4176153	4176305	N	0.0175
chr10	4176734	4176890	N	0.0433
chr10	4178698	4178935	N	0.0327
chr10	4179032	4179236	N	0.0233
chr10	4181773	4181986	N	0.0284
chr10	4182122	4182308	N	0.0312
chr10	4182804	4182996	N	0.0275
chr10	4183517	4183703	N	0.0309
chr10	4185434	4185604	N	0.0329
chr10	4185665	4185866	N	0.0130
chr10	4187396	4187781	N	0.0161
chr10	4188035	4188187	N	0.0350
chr10	4190524	4190674	N	0.0100
chr10	4193138	4193387	N	0.0129
chr10	4193930	4194111	N	0.0226
chr10	4195230	4195389	N	0.0267
chr10	4195710	4195946	N	0.0144
chr10	4196434	4196614	N	0.0331
chr10	4200337	4200491	N	0.0450
chr10	4201200	4201366	N	0.0262
chr10	4202246	4202397	N	0.0467
chr10	4202835	4202994	N	0.0325
chr10	4204796	4204980	N	0.0282
chr10	4206136	4206573	N	0.0253
chr10	4207655	4207874	N	0.0277
chr10	4210000	4210159	N	0.0318
chr10	4211417	4211566	N	0.0500
chr10	4213291	4213441	N	0.0400
chr10	4216424	4216627	N	0.0156
chr10	4217022	4217174	N	0.0367
chr10	4217568	4217719	N	0.0467
chr10	4217950	4218190	N	0.0260
chr10	4218367	4218696	N	0.0264
chr10	4219231	4219435	N	0.0202
chr10	4219505	4219657	N	0.0500
chr10	4222760	4222918	N	0.0180
chr10	4223401	4223590	N	0.0353
chr10	4224660	4224896	N	0.0400
chr10	4226569	4226764	N	0.0352
chr10	4229088	4229237	N	0.0300
chr10	4229524	4229916	N	0.0250
chr10	4230554	4230752	N	0.0177
chr10	4232027	4232178	N	0.0200
chr10	4232397	4232547	N	0.0200
chr10	4235556	4235741	N	0.0107
chr10	4236327	4236484	N	0.0257
chr10	4237167	4237424	N	0.0273
chr10	4237502	4237683	N	0.0312
chr10	4238745	4238956	N	0.0292
chr10	4240410	4240642	N	0.0126
chr10	4240698	4240849	N	0.0433
chr10	4241085	4241401	N	0.0173
chr10	4241450	4241636	N	0.0212
chr10	4242308	4242536	N	0.0272
chr10	4243330	4243597	N	0.0260
chr10	4245484	4245731	N	0.0202
chr10	4246099	4246251	N	0.0500
chr10	4246433	4246668	N	0.0227
chr10	4246742	4246915	N	0.0362
chr10	4250602	4250859	N	0.0296
chr10	4251110	4251273	N	0.0367
chr10	4251315	4251465	N	0.0200
chr10	4251995	4252157	N	0.0425
chr10	4253217	4253606	N	0.0112
chr10	4254740	4255012	N	0.0332
chr10	4257767	4257916	N	0.0300
chr10	4259377	4259527	N	0.0250
chr10	4259841	4259992	N	0.0333
chr10	4260805	4261028	N	0.0229
chr10	4262229	4262389	N	0.0433
chr10	4262467	4262714	N	0.0371
chr10	4263183	4263434	N	0.0227
chr10	4264261	4264413	N	0.0150
chr10	4266575	4266759	N	0.0341
chr10	4268803	4269032	N	0.0362
chr10	4269406	4269564	N	0.0250
chr10	4270265	4270429	N	0.0350
chr10	4270593	4270780	N	0.0367
chr10	4270891	4271376	N	0.0207
chr10	4271890	4272177	N	0.0220
chr10	4272319	4272506	N	0.0467
chr10	4272846	4272995	N	0.0400
chr10	4273861	4274037	N	0.0152
chr10	4275664	4275829	N	0.0176
chr10	4277276	4277497	N	0.0271
chr10	4277927	4278097	N	0.0210
chr10	4279593	4279770	N	0.0211
chr10	4283946	4284098	N	0.0450
chr10	4284488	4284637	N	0.0500
chr10	4284638	4284954	N	0.0111
chr10	4286539	4286726	N	0.0300
chr10	4288455	4288691	N	0.0225
chr10	4288818	4288995	N	0.0312
chr10	4290097	4290297	N	0.0364
chr10	4291806	4291970	N	0.0420
chr10	4292084	4292233	N	0.0400
chr10	4293952	4294185	N	0.0278
chr10	4295250	4295415	N	0.0333
chr10	4295833	4295984	N	0.0450
chr10	4296709	4296878	N	0.0272
chr10	4298500	4298663	N	0.0207
chr10	4300551	4300774	N	0.0198
chr10	4301136	4301314	N	0.0417
chr10	4301447	4301597	N	0.0450
chr10	4302207	4302391	N	0.0378
chr10	4303002	4303270	N	0.0127
chr10	4305541	4305691	N	0.0500
chr10	4305828	4306090	N	0.0248
chr10	4306758	4306907	N	0.0500
chr10	4307794	4307948	N	0.0200
chr10	4309168	4309317	N	0.0500
chr10	4309343	4309563	N	0.0314
chr10	4309668	4309868	N	0.0229
chr10	4311228	4311412	N	0.0279
chr10	4312059	4312210	N	0.0167
chr10	4312341	4312507	N	0.0350
chr10	4313461	4313664	N	0.0268
chr10	4313963	4314117	N	0.0383
chr10	4315105	4315256	N	0.0400
chr10	4315592	4315763	N	0.0450
chr10	4315892	4316063	N	0.0283
chr10	4316474	4316645	N	0.0210
chr10	4316789	4316947	N	0.0356
chr10	4317532	4317816	N	0.0296
chr10	4318885	4319034	N	0.0100
chr10	4321131	4321381	N	0.0386
chr10	4322529	4322678	N	0.0300
chr10	4323018	4323268	N	0.0177
chr10	4324085	4324234	N	0.0300
chr10	4325410	4325615	N	0.0315
chr10	4326965	4327114	N	0.0200
chr10	4327530	4327722	N	0.0371
chr10	4329207	4329368	N	0.0154
chr10	4330720	4330890	N	0.0327
chr10	4331344	4331576	N	0.0302
chr10	4331607	4331760	N	0.0300
chr10	4332639	4332859	N	0.0417
chr10	4332988	4333139	N	0.0233
chr10	4333372	4333526	N	0.0433
chr10	4333719	4333869	N	0.0300
chr10	4335235	4335404	N	0.0285
chr10	4335697	4335972	N	0.0409
chr10	4336226	4336417	N	0.0392
chr10	4337323	4337664	N	0.0209
chr10	4338048	4338266	N	0.0274
chr10	4338372	4338564	N	0.0433
chr10	4339794	4339973	N	0.0333
chr10	4340562	4340734	N	0.0275
chr10	4341423	4341573	N	0.0350
chr10	4341629	4341818	N	0.0350
chr10	4342652	4342840	N	0.0195
chr10	4342846	4342997	N	0.0400
chr10	4343003	4343178	N	0.0343
chr10	4344704	4344875	N	0.0410
chr10	4345388	4345641	N	0.0171
chr10	4347744	4348043	N	0.0383
chr10	4349077	4349226	N	0.0200
chr10	4349583	4349733	N	0.0400
chr10	4350101	4350335	N	0.0304
chr10	4350590	4350842	N	0.0198
chr10	4352317	4352476	N	0.0310
chr10	4354657	4354871	N	0.0230
chr10	4355160	4355369	N	0.0265
chr10	4355442	4355614	N	0.0220
chr10	4356035	4356247	N	0.0300
chr10	4356766	4356922	N	0.0338
chr10	4358706	4358860	N	0.0260
chr10	4359064	4359249	N	0.0256
chr10	4359659	4359969	N	0.0450
chr10	4360916	4361167	N	0.0210
chr10	4361414	4361568	N	0.0500
chr10	4362546	4362781	N	0.0206
chr10	4362921	4363070	N	0.0400
chr10	4365678	4365827	N	0.0400
chr10	4366171	4366321	N	0.0450
chr10	4368276	4368454	N	0.0140
chr10	4371084	4371235	N	0.0400
chr10	4371772	4371924	N	0.0375
chr10	4372677	4372891	N	0.0300
chr10	4373497	4373762	N	0.0170
chr10	4375822	4375973	N	0.0167
chr10	4376267	4376458	N	0.0457
chr10	4377421	4377635	N	0.0123
chr10	4380260	4380409	N	0.0500
chr10	4380486	4380660	N	0.0286
chr10	4381078	4381351	N	0.0334
chr10	4382526	4382677	N	0.0133
chr10	4383264	4383418	N	0.0200
chr10	4383751	4383900	N	0.0500
chr10	4384842	4385068	N	0.0332
chr10	4386668	4386862	N	0.0242
chr10	4387227	4387457	N	0.0210
chr10	4387666	4387908	N	0.0283
chr10	4388396	4388545	N	0.0200
chr10	4388962	4389253	N	0.0278
chr10	4389343	4389789	N	0.0301
chr10	4390472	4390703	N	0.0207
chr10	4395710	4395883	N	0.0464
chr10	4396716	4396868	N	0.0300
chr10	4397635	4397821	N	0.0267
chr10	4397944	4398127	N	0.0243
chr10	4398681	4398888	N	0.0124
chr10	4399333	4399653	N	0.0174
chr10	4400757	4400906	N	0.0400
chr10	4401515	4401727	N	0.0322
chr10	4402040	4402189	N	0.0500
chr10	4402861	4403069	N	0.0241
chr10	4403507	4403656	N	0.0300
chr10	4405167	4405470	N	0.0392
chr10	4406274	4406423	N	0.0400
chr10	4408855	4409085	N	0.0333
chr10	4409837	4410006	N	0.0216
chr10	4411367	4411574	N	0.0367
chr10	4412079	4412245	N	0.0367
chr10	4412739	4412920	N	0.0277
chr10	4413886	4414035	N	0.0500
chr10	4414560	4414723	N	0.0270
chr10	4416001	4416339	N	0.0346
chr10	4416545	4416727	N	0.0379
chr10	4417774	4418084	N	0.0180
chr10	4418113	4418265	N	0.0333
chr10	4419576	4419760	N	0.0420
chr10	4420277	4420426	N	0.0300
chr10	4420521	4420720	N	0.0119
chr10	4420989	4421138	N	0.0500
chr10	4421144	4421362	N	0.0300
chr10	4421980	4422129	N	0.0400
chr10	4423628	4423783	N	0.0343
chr10	4424092	4424264	N	0.0425
chr10	4425585	4425846	N	0.0246
chr10	4426892	4427045	N	0.0300
chr10	4428734	4429027	N	0.0131
chr10	4430509	4430658	N	0.0500
chr10	4431840	4432083	N	0.0325
chr10	4433222	4433458	N	0.0240
chr10	4433642	4433794	N	0.0375
chr10	4434859	4435033	N	0.0295
chr10	4435969	4436118	N	0.0500
chr10	4437409	4437574	N	0.0159
chr10	4437939	4438151	N	0.0367
chr10	4438399	4438563	N	0.0088
chr10	4439427	4439604	N	0.0295
chr10	4441465	4441631	N	0.0231
chr10	4442152	4442335	N	0.0325
chr10	4443370	4443519	N	0.0300
chr10	4443671	4443822	N	0.0300
chr10	4444436	4444590	N	0.0217
chr10	4444658	4444817	N	0.0091
chr10	4445544	4445741	N	0.0400
chr10	4446353	4446502	N	0.0300
chr10	4447646	4447799	N	0.0367
chr10	4448775	4448947	N	0.0340
chr10	4450876	4451025	N	0.0100
chr10	4453368	4453580	N	0.0243
chr10	4453650	4453958	N	0.0239
chr10	4454372	4454538	N	0.0313
chr10	4455906	4456070	N	0.0269
chr10	4456180	4456392	N	0.0135
chr10	4456586	4456752	N	0.0400
chr10	4458636	4458814	N	0.0178
chr10	4459318	4459477	N	0.0150
chr10	4461228	4461379	N	0.0500
chr10	4461582	4461773	N	0.0340
chr10	4461787	4461947	N	0.0275
chr10	4464287	4464515	N	0.0154
chr10	4465155	4465348	N	0.0311
chr10	4465704	4465876	N	0.0377
chr10	4465994	4466144	N	0.0450
chr10	4467802	4468105	N	0.0291
chr10	4469620	4469804	N	0.0250
chr10	4470959	4471190	N	0.0206
chr10	4472325	4472475	N	0.0150
chr10	4473612	4473791	N	0.0187
chr10	4475690	4475839	N	0.0400
chr10	4478260	4478412	N	0.0400
chr10	4479006	4479187	N	0.0220
chr10	4479748	4479968	N	0.0240
chr10	4479988	4480169	N	0.0245
chr10	4480598	4480842	N	0.0267
chr10	4485033	4485229	N	0.0364
chr10	4485763	4485992	N	0.0280
chr10	4486054	4486234	N	0.0300
chr10	4486949	4487243	N	0.0250
chr10	4487293	4487556	N	0.0276
chr10	4487858	4488007	N	0.0500
chr10	4488616	4488785	N	0.0440
chr10	4488825	4488987	N	0.0317
chr10	4489288	4489475	N	0.0387
chr10	4489487	4489676	N	0.0238
chr10	4490388	4490537	N	0.0400
chr10	4492392	4492601	N	0.0400
chr10	4493372	4493542	N	0.0241
chr10	4493893	4494044	N	0.0233
chr10	4495171	4495328	N	0.0450
chr10	4495333	4495732	N	0.0106
chr10	4496058	4496207	N	0.0400
chr10	4498528	4498682	N	0.0233
chr10	4499385	4499585	N	0.0149
chr10	4501995	4502170	N	0.0279
chr10	4503823	4503973	N	0.0300
chr10	4504055	4504294	N	0.0149
chr10	4505726	4505888	N	0.0300
chr10	4505901	4506050	N	0.0500
chr10	4506092	4506310	N	0.0184
chr10	4506870	4507025	N	0.0333
chr10	4507260	4507410	N	0.0250
chr10	4508864	4509017	N	0.0450
chr10	4509104	4509281	N	0.0250
chr10	4510094	4510243	N	0.0500
chr10	4510341	4510490	N	0.0200
chr10	4512473	4512622	N	0.0500
chr10	4512722	4512871	N	0.0400
chr10	4513217	4513385	N	0.0367
chr10	4513767	4514071	N	0.0327
chr10	4515742	4515895	N	0.0260
chr10	4517558	4517724	N	0.0161
chr10	4518538	4518688	N	0.0450
chr10	4518861	4519272	N	0.0280
chr10	4519421	4519570	N	0.0500
chr10	4519883	4520084	N	0.0267
chr10	4520189	4520345	N	0.0286
chr10	4520395	4520694	N	0.0241
chr10	4521299	4521448	N	0.0500
chr10	4522869	4523029	N	0.0389
chr10	4523240	4523462	N	0.0257
chr10	4524546	4524717	N	0.0457
chr10	4524767	4524925	N	0.0220
chr10	4525807	4526004	N	0.0156
chr10	4528332	4528482	N	0.0100
chr10	4528536	4528739	N	0.0189
chr10	4530283	4530598	N	0.0236
chr10	4530936	4531129	N	0.0142
chr10	4531589	4531763	N	0.0256
chr10	4532579	4532763	N	0.0300
chr10	4533507	4533661	N	0.0283
chr10	4533821	4533970	N	0.0500
chr10	4534830	4535061	N	0.0233
chr10	4535809	4535993	N	0.0275
chr10	4536175	4536333	N	0.0320
chr10	4537008	4537359	N	0.0194
chr10	4539500	4539652	N	0.0350
chr10	4539727	4539883	N	0.0350
chr10	4542385	4542555	N	0.0269
chr10	4542860	4543083	N	0.0202
chr10	4543900	4544181	N	0.0296
chr10	4546541	4546865	N	0.0175
chr10	4549047	4549255	N	0.0324
chr10	4549397	4549606	N	0.0260
chr10	4549907	4550119	N	0.0255
chr10	4550146	4550322	N	0.0386
chr10	4551098	4551247	N	0.0400
chr10	4552334	4552508	N	0.0236
chr10	4552742	4552995	N	0.0227
chr10	4553113	4553400	N	0.0117
chr10	4554422	4554598	N	0.0328
chr10	4555048	4555197	N	0.0300
chr10	4556600	4556756	N	0.0333
chr10	4556970	4557238	N	0.0342
chr10	4557436	4557758	N	0.0174
chr10	4558164	4558315	N	0.0400
chr10	4558374	4558532	N	0.0300
chr10	4558924	4559127	N	0.0190
chr10	4559333	4559530	N	0.0380
chr10	4561159	4561310	N	0.0100
chr10	4561812	4562020	N	0.0460
chr10	4563196	4563846	N	0.0244
chr10	4564234	4564386	N	0.0300
chr10	4564486	4564790	N	0.0169
chr10	4565220	4565388	N	0.0111
chr10	4566896	4567211	N	0.0285
chr10	4568295	4568459	N	0.0175
chr10	4568476	4568630	N	0.0167
chr10	4568649	4568858	N	0.0248
chr10	4569664	4569823	N	0.0383
chr10	4570327	4570525	N	0.0264
chr10	4571037	4571386	N	0.0162
chr10	4573182	4573331	N	0.0100
chr10	4574578	4574746	N	0.0325
chr10	4577019	4577168	N	0.0300
chr10	4577421	4577586	N	0.0312
chr10	4579784	4579966	N	0.0370
chr10	4581762	4581915	N	0.0375
chr10	4581989	4582146	N	0.0425
chr10	4582867	4583217	N	0.0207
chr10	4583744	4583997	N	0.0154
chr10	4585277	4585431	N	0.0350
chr10	4590880	4591039	N	0.0433
chr10	4592228	4592377	N	0.0200
chr10	4592454	4592605	N	0.0467
chr10	4593019	4593245	N	0.0309
chr10	4593784	4593940	N	0.0400
chr10	4594110	4594332	N	0.0229
chr10	4595396	4595592	N	0.0074
chr10	4596715	4596864	N	0.0300
chr10	4600858	4601042	N	0.0279
chr10	4601184	4601398	N	0.0194
chr10	4601902	4602074	N	0.0200
chr10	4602642	4602799	N	0.0187
chr10	4603420	4603634	N	0.0260
chr10	4604119	4604280	N	0.0344
chr10	4605832	4606005	N	0.0400
chr10	4606566	4606888	N	0.0316
chr10	4607600	4607749	N	0.0400
chr10	4608884	4609036	N	0.0300
chr10	4609485	4609661	N	0.0336
chr10	4610151	4610335	N	0.0355
chr10	4610610	4610761	N	0.0300
chr10	4611223	4611375	N	0.0375
chr10	4611412	4611561	N	0.0400
chr10	4611810	4611969	N	0.0367
chr10	4614409	4614571	N	0.0125
chr10	4614683	4614844	N	0.0242
chr10	4615760	4615910	N	0.0300
chr10	4616472	4616719	N	0.0224
chr10	4618461	4618688	N	0.0167
chr10	4618921	4619084	N	0.0150
chr10	4620720	4620961	N	0.0182
chr10	4621101	4621278	N	0.0370
chr10	4622560	4622721	N	0.0436
chr10	4624059	4624297	N	0.0254
chr10	4624784	4624949	N	0.0213
chr10	4625893	4626113	N	0.0232
chr10	4626368	4626517	N	0.0400
chr10	4627097	4627296	N	0.0388
chr10	4627506	4627685	N	0.0252
chr10	4629759	4630013	N	0.0146
chr10	4630870	4631116	N	0.0233
chr10	4631209	4631442	N	0.0267
chr10	4634202	4634351	N	0.0300
chr10	4634930	4635079	N	0.0500
chr10	4637714	4637872	N	0.0400
chr10	4639346	4639527	N	0.0265
chr10	4643495	4643656	N	0.0333
chr10	4644087	4644257	N	0.0268
chr10	4644521	4644670	N	0.0500
chr10	4645627	4645814	N	0.0071
chr10	4645843	4646043	N	0.0170
chr10	4646075	4646231	N	0.0360
chr10	4646632	4646859	N	0.0238
chr10	4647246	4647402	N	0.0288
chr10	4647906	4648096	N	0.0261
chr10	4648607	4648774	N	0.0264
chr10	4649771	4649930	N	0.0325
chr10	4651294	4651486	N	0.0194
chr10	4651776	4652195	N	0.0281
chr10	4653810	4654184	N	0.0275
chr10	4654800	4654950	N	0.0500
chr10	4655075	4655224	N	0.0200
chr10	4655313	4655462	N	0.0500
chr10	4657214	4657393	N	0.0300
chr10	4658355	4658515	N	0.0309
chr10	4658790	4659002	N	0.0298
chr10	4659354	4659520	N	0.0327
chr10	4661996	4662187	N	0.0180
chr10	4662894	4663046	N	0.0450
chr10	4663498	4663647	N	0.0200
chr10	4664035	4664232	N	0.0353
chr10	4664296	4664462	N	0.0400
chr10	4665436	4665638	N	0.0308
chr10	4667300	4667449	N	0.0500
chr10	4667780	4667966	N	0.0433
chr10	4668283	4668514	N	0.0167
chr10	4669824	4670033	N	0.0140
chr10	4670313	4670540	N	0.0302
chr10	4670580	4670755	N	0.0214
chr10	4671469	4671671	N	0.0280
chr10	4671928	4672269	N	0.0225
chr10	4672359	4672520	N	0.0387
chr10	4673485	4673684	N	0.0262
chr10	4674280	4674453	N	0.0267
chr10	4678164	4678403	N	0.0275
chr10	4679646	4679974	N	0.0167
chr10	4680683	4680873	N	0.0325
chr10	4682495	4682675	N	0.0194
chr10	4684342	4684498	N	0.0187
chr10	4685550	4685737	N	0.0306
chr10	4688433	4688879	N	0.0261
chr10	4688949	4689105	N	0.0325
chr10	4689505	4689729	N	0.0244
chr10	4691068	4691283	N	0.0221
chr10	4691350	4691564	N	0.0385
chr10	4692883	4693115	N	0.0342
chr10	4693330	4693630	N	0.0288
chr10	4694128	4694277	N	0.0500
chr10	4695800	4695953	N	0.0320
chr10	4697348	4697499	N	0.0350
chr10	4697713	4697862	N	0.0300
chr10	4700463	4700620	N	0.0420
chr10	4700626	4700879	N	0.0246
chr10	4701982	4702155	N	0.0264
chr10	4702994	4703143	N	0.0500
chr10	4703616	4703769	N	0.0300
chr10	4704345	4704582	N	0.0300
chr10	4707051	4707240	N	0.0205
chr10	4708377	4708630	N	0.0353
chr10	4710905	4711054	N	0.0200
chr10	4711320	4711470	N	0.0150
chr10	4712174	4712427	N	0.0368
chr10	4714327	4714667	N	0.0165
chr10	4715438	4715587	N	0.0500
chr10	4716048	4716322	N	0.0216
chr10	4717937	4718135	N	0.0181
chr10	4720613	4720765	N	0.0433
chr10	4721679	4721896	N	0.0231
chr10	4723532	4723730	N	0.0333
chr10	4724440	4724717	N	0.0320
chr10	4725450	4725606	N	0.0500
chr10	4725803	4725952	N	0.0400
chr10	4726065	4726223	N	0.0300
chr10	4726507	4726718	N	0.0100
chr10	4726868	4727031	N	0.0267
chr10	4727221	4727378	N	0.0357
chr10	4727912	4728203	N	0.0321
chr10	4728470	4728852	N	0.0267
chr10	4729751	4729983	N	0.0283
chr10	4730421	4730570	N	0.0300
chr10	4730859	4731131	N	0.0207
chr10	4731721	4731961	N	0.0340
chr10	4733012	4733287	N	0.0209
chr10	4733399	4733569	N	0.0356
chr10	4733928	4734088	N	0.0333
chr10	4734275	4734445	N	0.0429
chr10	4734843	4734992	N	0.0200
chr10	4736941	4737090	N	0.0200
chr10	4737780	4737990	N	0.0306
chr10	4738308	4738492	N	0.0206
chr10	4739466	4739959	N	0.0220
chr10	4740452	4740724	N	0.0077
chr10	4741226	4741730	N	0.0161
chr10	4743742	4743922	N	0.0125
chr10	4744655	4744843	N	0.0217
chr10	4745457	4745606	N	0.0500
chr10	4745686	4745835	N	0.0200
chr10	4747838	4748037	N	0.0208
chr10	4748222	4748400	N	0.0380
chr10	4748975	4749126	N	0.0433
chr10	4749201	4749468	N	0.0185
chr10	4749974	4750132	N	0.0400
chr10	4750307	4750573	N	0.0296
chr10	4751932	4752182	N	0.0119
chr10	4752433	4752586	N	0.0400
chr10	4753471	4753772	N	0.0339
chr10	4755127	4755310	N	0.0342
chr10	4755535	4755855	N	0.0235
chr10	4757314	4757517	N	0.0278
chr10	4759601	4759784	N	0.0325
chr10	4761267	4761436	N	0.0221
chr10	4761987	4762261	N	0.0245
chr10	4762376	4762609	N	0.0368
chr10	4763922	4764106	N	0.0309
chr10	4764871	4765082	N	0.0280
chr10	4765757	4765906	N	0.0200
chr10	4767954	4768461	N	0.0208
chr10	4770078	4770315	N	0.0187
chr10	4771422	4771571	N	0.0400
chr10	4771655	4771826	N	0.0221
chr10	4773740	4773932	N	0.0300
chr10	4776563	4776775	N	0.0144
chr10	4777229	4777378	N	0.0200
chr10	4777768	4777918	N	0.0450
chr10	4779501	4779663	N	0.0267
chr10	4780860	4781009	N	0.0300
chr10	4781996	4782176	N	0.0333
chr10	4784558	4784970	N	0.0345
chr10	4785979	4786276	N	0.0237
chr10	4787200	4787363	N	0.0333
chr10	4787522	4787671	N	0.0400
chr10	4788135	4788291	N	0.0283
chr10	4791308	4791509	N	0.0317
chr10	4792438	4792589	N	0.0300
chr10	4794028	4794189	N	0.0450
chr10	4794343	4794670	N	0.0350
chr10	4796107	4796260	N	0.0350
chr10	4796523	4796731	N	0.0265
chr10	4799310	4799521	N	0.0225
chr10	4799525	4799681	N	0.0460
chr10	4800101	4800345	N	0.0155
chr10	4801998	4802250	N	0.0284
chr10	4805491	4805640	N	0.0500
chr10	4805693	4805995	N	0.0272
chr10	4809497	4809675	N	0.0450
chr10	4809851	4810094	N	0.0138
chr10	4811800	4811955	N	0.0475
chr10	4812316	4812526	N	0.0234
chr10	4812838	4813026	N	0.0211
chr10	4813189	4813441	N	0.0294
chr10	4813822	4813989	N	0.0310
chr10	4815114	4815305	N	0.0280
chr10	4817261	4817411	N	0.0400
chr10	4819612	4819761	N	0.0400
chr10	4820318	4820476	N	0.0433
chr10	4821962	4822111	N	0.0300
chr10	4822700	4822908	N	0.0308
chr10	4823422	4823571	N	0.0200
chr10	4824250	4824457	N	0.0296
chr10	4824879	4825050	N	0.0261
chr10	4825771	4825936	N	0.0236
chr10	4826184	4826394	N	0.0356
chr10	4826636	4826820	N	0.0275
chr10	4827815	4828105	N	0.0267
chr10	4828512	4828664	N	0.0450
chr10	4829142	4829292	N	0.0250
chr10	4830010	4830168	N	0.0362
chr10	4833664	4833813	N	0.0400
chr10	4834347	4834549	N	0.0413
chr10	4834845	4834997	N	0.0333
chr10	4835893	4836155	N	0.0300
chr10	4836550	4836702	N	0.0275
chr10	4837556	4837711	N	0.0233
chr10	4838327	4838488	N	0.0325
chr10	4838581	4838744	N	0.0227
chr10	4840418	4840576	N	0.0286
chr10	4840920	4841073	N	0.0180
chr10	4842995	4843147	N	0.0200
chr10	4843991	4844151	N	0.0318
chr10	4845081	4845311	N	0.0189
chr10	4846759	4847252	N	0.0238
chr10	4847262	4847416	N	0.0350
chr10	4847543	4847740	N	0.0450
chr10	4848491	4848709	N	0.0320
chr10	4850407	4850556	N	0.0300
chr10	4851032	4851204	N	0.0382
chr10	4851317	4851471	N	0.0375
chr10	4851901	4852063	N	0.0325
chr10	4853277	4853482	N	0.0283
chr10	4854580	4854866	N	0.0300
chr10	4855142	4855313	N	0.0280
chr10	4856279	4856590	N	0.0176
chr10	4856932	4857128	N	0.0272
chr10	4857463	4857622	N	0.0109
chr10	4858298	4858609	N	0.0345
chr10	4858781	4859029	N	0.0230
chr10	4860258	4860408	N	0.0450
chr10	4860652	4860801	N	0.0500
chr10	4864873	4865023	N	0.0500
chr10	4865180	4865335	N	0.0433
chr10	4865872	4866021	N	0.0300
chr10	4866828	4866986	N	0.0360
chr10	4866996	4867157	N	0.0275
chr10	4867551	4867976	N	0.0306
chr10	4868337	4868557	N	0.0234
chr10	4868805	4868954	N	0.0400
chr10	4868998	4869203	N	0.0262
chr10	4869369	4869543	N	0.0277
chr10	4869566	4869715	N	0.0500
chr10	4871193	4871353	N	0.0311
chr10	4872370	4872519	N	0.0500
chr10	4874063	4874212	N	0.0500
chr10	4875401	4875663	N	0.0230
chr10	4875811	4875995	N	0.0136
chr10	4876250	4876416	N	0.0380
chr10	4881199	4881377	N	0.0433
chr10	4882040	4882203	N	0.0271
chr10	4882629	4882816	N	0.0293
chr10	4883145	4883330	N	0.0339
chr10	4884583	4884736	N	0.0375
chr10	4885480	4885631	N	0.0300
chr10	4885678	4885836	N	0.0260
chr10	4887026	4887175	N	0.0400
chr10	4887627	4887844	N	0.0069
chr10	4887955	4888313	N	0.0302
chr10	4889449	4889671	N	0.0124
chr10	4890337	4890489	N	0.0367
chr10	4890912	4891171	N	0.0193
chr10	4892893	4893131	N	0.0312
chr10	4893249	4893496	N	0.0209
chr10	4893542	4893700	N	0.0314
chr10	4893757	4893948	N	0.0232
chr10	4893964	4894119	N	0.0433
chr10	4898070	4898224	N	0.0260
chr10	4898245	4898394	N	0.0400
chr10	4898987	4899136	N	0.0300
chr10	4899406	4899564	N	0.0275
chr10	4900318	4900594	N	0.0207
chr10	4901567	4901719	N	0.0500
chr10	4902935	4903084	N	0.0500
chr10	4903435	4903665	N	0.0300
chr10	4903699	4903881	N	0.0300
chr10	4904590	4904806	N	0.0283
chr10	4905589	4905762	N	0.0193
chr10	4905778	4905964	N	0.0311
chr10	4907131	4907349	N	0.0315
chr10	4907960	4908124	N	0.0320
chr10	4910232	4910420	N	0.0318
chr10	4910665	4910818	N	0.0200
chr10	4912511	4912661	N	0.0300
chr10	4913112	4913335	N	0.0213
chr10	4913947	4914148	N	0.0192
chr10	4914174	4914430	N	0.0342
chr10	4914619	4914768	N	0.0300
chr10	4915414	4915573	N	0.0280
chr10	4915735	4915927	N	0.0331
chr10	4917268	4917437	N	0.0200
chr10	4918097	4918312	N	0.0133
chr10	4921086	4921238	N	0.0400
chr10	4921959	4922330	N	0.0338
chr10	4923883	4924146	N	0.0248
chr10	4924845	4925032	N	0.0310
chr10	4925179	4925328	N	0.0400
chr10	4925518	4925671	N	0.0280
chr10	4926641	4926794	N	0.0320
chr10	4927116	4927277	N	0.0343
chr10	4930762	4930912	N	0.0250
chr10	4931573	4931722	N	0.0500
chr10	4932129	4932287	N	0.0450
chr10	4933071	4933252	N	0.0259
chr10	4933572	4933727	N	0.0200
chr10	4934352	4934534	N	0.0163
chr10	4937165	4937320	N	0.0286
chr10	4937675	4937828	N	0.0280
chr10	4940454	4940789	N	0.0341
chr10	4941683	4941832	N	0.0400
chr10	4941867	4942038	N	0.0317
chr10	4942339	4942620	N	0.0325
chr10	4942890	4943083	N	0.0169
chr10	4943485	4943654	N	0.0333
chr10	4945484	4945648	N	0.0175
chr10	4946064	4946256	N	0.0233
chr10	4946425	4946594	N	0.0433
chr10	4946892	4947045	N	0.0275
chr10	4948096	4948254	N	0.0300
chr10	4948674	4948827	N	0.0380
chr10	4949474	4949623	N	0.0500
chr10	4949750	4949966	N	0.0247
chr10	4952355	4952748	N	0.0306
chr10	4952813	4952975	N	0.0308
chr10	4953406	4953560	N	0.0225
chr10	4953564	4953715	N	0.0333
chr10	4954713	4954862	N	0.0500
chr10	4955216	4955436	N	0.0221
chr10	4955631	4955793	N	0.0308
chr10	4958103	4958268	N	0.0317
chr10	4960278	4960436	N	0.0312
chr10	4961636	4961825	N	0.0210
chr10	4963530	4963682	N	0.0225
chr10	4964282	4964647	N	0.0393
chr10	4965450	4965662	N	0.0280
chr10	4968790	4968939	N	0.0300
chr10	4969374	4969637	N	0.0182
chr10	4970877	4971126	N	0.0377
chr10	4971330	4971518	N	0.0150
chr10	4971926	4972086	N	0.0300
chr10	4972663	4972817	N	0.0300
chr10	4973173	4973390	N	0.0234
chr10	4973763	4973913	N	0.0400
chr10	4976171	4976320	N	0.0500
chr10	4978086	4978246	N	0.0360
chr10	4978404	4978572	N	0.0400
chr10	4979114	4979343	N	0.0300
chr10	4979703	4979950	N	0.0192
chr10	4980421	4980570	N	0.0500
chr10	4983223	4983381	N	0.0371
chr10	4983630	4983788	N	0.0200
chr10	4986370	4986528	N	0.0180
chr10	4988841	4988993	N	0.0325
chr10	4990004	4990197	N	0.0233
chr10	4990581	4990757	N	0.0237
chr10	4991281	4991430	N	0.0400
chr10	4991848	4991997	N	0.0300
chr10	4993267	4993490	N	0.0335
chr10	4994472	4994622	N	0.0500
chr10	4996813	4997048	N	0.0234
chr10	4999663	4999812	N	0.0400
chr10	5001254	5001406	N	0.0300
chr10	5002669	5003027	N	0.0361
chr10	5003318	5003515	N	0.0350
chr10	5003720	5003869	N	0.0400
chr10	5005235	5005391	N	0.0413
chr10	5005481	5005630	N	0.0500
chr10	5005865	5006103	N	0.0371
chr10	5008432	5008583	N	0.0450
chr10	5008791	5008992	N	0.0271
chr10	5009786	5009948	N	0.0400
chr10	5011056	5011236	N	0.0168
chr10	5011260	5011507	N	0.0325
chr10	5012895	5013048	N	0.0200
chr10	5014087	5014290	N	0.0400
chr10	5015148	5015301	N	0.0280
chr10	5018595	5018784	N	0.0090
chr10	5021612	5021790	N	0.0340
chr10	5022500	5022658	N	0.0322
chr10	5024909	5025262	N	0.0316
chr10	5025570	5025851	N	0.0186
chr10	5025967	5026116	N	0.0300
chr10	5026313	5026466	N	0.0220
chr10	5026484	5026646	N	0.0280
chr10	5027257	5027451	N	0.0333
chr10	5031132	5031290	N	0.0400
chr10	5035208	5035360	N	0.0425
chr10	5038216	5038585	N	0.0323
chr10	5039539	5039845	N	0.0444
chr10	5043142	5043299	N	0.0244
chr10	5043838	5044015	N	0.0433
chr10	5044152	5044495	N	0.0292
chr10	5045055	5045204	N	0.0500
chr10	5045220	5045443	N	0.0187
chr10	5045771	5046024	N	0.0184
chr10	5047629	5047838	N	0.0305
chr10	5049103	5049264	N	0.0311
chr10	5049794	5049990	N	0.0283
chr10	5050224	5050482	N	0.0344
chr10	5051620	5051783	N	0.0208
chr10	5051913	5052108	N	0.0321
chr10	5052370	5052583	N	0.0264
chr10	5052601	5052756	N	0.0360
chr10	5053172	5053321	N	0.0400
chr10	5053403	5053629	N	0.0386
chr10	5055496	5055720	N	0.0171
chr10	5056039	5056330	N	0.0137
chr10	5056532	5056760	N	0.0267
chr10	5057193	5057358	N	0.0283
chr10	5057673	5057822	N	0.0400
chr10	5058159	5058381	N	0.0295
chr10	5061872	5062170	N	0.0298
chr10	5063813	5064294	N	0.0255
chr10	5064380	5064579	N	0.0133
chr10	5064961	5065140	N	0.0169
chr10	5065649	5065873	N	0.0330
chr10	5066408	5066626	N	0.0300
chr10	5067116	5067396	N	0.0314
chr10	5069240	5069398	N	0.0300
chr10	5070246	5070427	N	0.0224
chr10	5070864	5071013	N	0.0400
chr10	5074181	5074340	N	0.0300
chr10	5075673	5075927	N	0.0165
chr10	5078182	5078389	N	0.0165
chr10	5078439	5078610	N	0.0323
chr10	5078666	5078845	N	0.0300
chr10	5080181	5080335	N	0.0433
chr10	5082816	5083075	N	0.0300
chr10	5083475	5083655	N	0.0271
chr10	5084132	5084419	N	0.0307
chr10	5085540	5085923	N	0.0145
chr10	5088248	5088398	N	0.0250
chr10	5088511	5088680	N	0.0500
chr10	5089682	5089864	N	0.0271
chr10	5091152	5091561	N	0.0189
chr10	5092086	5092343	N	0.0124
chr10	5093729	5093879	N	0.0350
chr10	5096389	5096579	N	0.0273
chr10	5097401	5097657	N	0.0171
chr10	5100884	5101033	N	0.0500
[truncated: 998,000+ more rows]
