# Supplementary material for: Statistical methods for detecting periodic fragments in DNA sequence data
Source: Biol Direct. 2011 Apr 28;6:21. doi: 10.1186/1745-6150-6-21 (PMC3111405; doi:10.1186/1745-6150-6-21)
Supplement: Additional file 3 — Significant period 10 regions in yeast. A bzip (yeast-sig_05-period_10.bed.bz2) compressed bed format, suitable for visualisation as a track at genome portals. [file 1745-6150-6-21-S3.BZ2 › 1745-6150-6-21-S3]

track name="Significant 10-bp periodicity spans" description="10-bp periodicity" visibility=3 color=0,60,120
chrI	51	268	N	0.0299
chrI	467	852	N	0.0146
chrI	2572	2725	N	0.0312
chrI	3111	3262	N	0.0147
chrI	3795	4134	N	0.0226
chrI	4246	4465	N	0.0230
chrI	5031	5193	N	0.0380
chrI	6796	6978	N	0.0138
chrI	7662	7834	N	0.0412
chrI	8107	8281	N	0.0370
chrI	9580	9733	N	0.0370
chrI	9829	10021	N	0.0288
chrI	10475	10637	N	0.0300
chrI	11112	11377	N	0.0289
chrI	11484	11633	N	0.0440
chrI	13389	13591	N	0.0214
chrI	15337	15753	N	0.0137
chrI	16208	16446	N	0.0338
chrI	18633	18784	N	0.0340
chrI	18870	19019	N	0.0400
chrI	19295	19510	N	0.0278
chrI	19816	20009	N	0.0255
chrI	20300	20465	N	0.0280
chrI	21407	21563	N	0.0250
chrI	23363	23513	N	0.0320
chrI	25277	25499	N	0.0309
chrI	25614	25805	N	0.0228
chrI	25897	26051	N	0.0336
chrI	26870	27047	N	0.0166
chrI	29077	29378	N	0.0320
chrI	31676	31861	N	0.0320
chrI	32302	32564	N	0.0333
chrI	34961	35179	N	0.0242
chrI	38027	38176	N	0.0240
chrI	38189	38377	N	0.0225
chrI	38588	38951	N	0.0220
chrI	39198	39381	N	0.0273
chrI	39689	39844	N	0.0331
chrI	40176	40377	N	0.0251
chrI	40427	40596	N	0.0367
chrI	43819	44022	N	0.0255
chrI	44937	45086	N	0.0480
chrI	46139	46509	N	0.0289
chrI	46730	46902	N	0.0316
chrI	48235	48464	N	0.0220
chrI	48945	49107	N	0.0223
chrI	49628	49787	N	0.0316
chrI	51112	51298	N	0.0288
chrI	51501	51683	N	0.0323
chrI	51834	51984	N	0.0100
chrI	54934	55127	N	0.0215
chrI	55527	55676	N	0.0400
chrI	57997	58241	N	0.0338
chrI	60042	60194	N	0.0373
chrI	60962	61117	N	0.0200
chrI	62359	62508	N	0.0480
chrI	64740	64891	N	0.0440
chrI	65157	65313	N	0.0280
chrI	67660	67821	N	0.0383
chrI	68505	68720	N	0.0323
chrI	68839	68988	N	0.0320
chrI	71287	71456	N	0.0423
chrI	72822	73074	N	0.0272
chrI	73339	73524	N	0.0391
chrI	74233	74419	N	0.0343
chrI	74947	75116	N	0.0170
chrI	75565	75787	N	0.0289
chrI	75835	75985	N	0.0340
chrI	76543	76704	N	0.0360
chrI	76769	76918	N	0.0400
chrI	77601	77776	N	0.0297
chrI	78454	78644	N	0.0271
chrI	79367	79565	N	0.0139
chrI	79649	79830	N	0.0285
chrI	80107	80404	N	0.0215
chrI	80516	80677	N	0.0360
chrI	81647	81803	N	0.0350
chrI	81810	82023	N	0.0149
chrI	82058	82252	N	0.0378
chrI	82427	82621	N	0.0141
chrI	82915	83105	N	0.0264
chrI	84235	84566	N	0.0104
chrI	84994	85166	N	0.0314
chrI	85415	86040	N	0.0220
chrI	86128	86361	N	0.0413
chrI	86404	86579	N	0.0238
chrI	86773	86926	N	0.0280
chrI	87095	87245	N	0.0400
chrI	87416	87567	N	0.0213
chrI	88209	88367	N	0.0360
chrI	88664	88814	N	0.0480
chrI	89256	89445	N	0.0175
chrI	90199	90359	N	0.0287
chrI	90631	90853	N	0.0128
chrI	91066	91247	N	0.0316
chrI	92451	92675	N	0.0404
chrI	92978	93239	N	0.0328
chrI	93241	93463	N	0.0088
chrI	93795	93945	N	0.0360
chrI	95385	95555	N	0.0400
chrI	96404	96573	N	0.0344
chrI	97001	97209	N	0.0312
chrI	98754	98958	N	0.0253
chrI	99561	99742	N	0.0366
chrI	100559	100719	N	0.0400
chrI	101642	101799	N	0.0333
chrI	102545	102750	N	0.0264
chrI	103093	103320	N	0.0367
chrI	103328	103612	N	0.0181
chrI	103685	103958	N	0.0175
chrI	103980	104138	N	0.0128
chrI	108753	108965	N	0.0303
chrI	109402	109567	N	0.0193
chrI	109942	110111	N	0.0270
chrI	110175	110329	N	0.0347
chrI	113416	113624	N	0.0267
chrI	113857	114027	N	0.0467
chrI	114169	114353	N	0.0228
chrI	114516	114854	N	0.0164
chrI	115250	115401	N	0.0453
chrI	116199	116449	N	0.0253
chrI	116488	116769	N	0.0263
chrI	119017	119205	N	0.0328
chrI	119805	120119	N	0.0086
chrI	121959	122108	N	0.0360
chrI	123452	123636	N	0.0291
chrI	124480	124675	N	0.0208
chrI	124902	125112	N	0.0195
chrI	125305	125455	N	0.0380
chrI	126470	126623	N	0.0280
chrI	126964	127304	N	0.0179
chrI	127905	128170	N	0.0139
chrI	128444	128642	N	0.0087
chrI	128732	128982	N	0.0138
chrI	129095	129320	N	0.0313
chrI	129886	130125	N	0.0252
chrI	131008	131157	N	0.0400
chrI	132195	132366	N	0.0345
chrI	133477	133729	N	0.0300
chrI	134144	134294	N	0.0400
chrI	134448	134607	N	0.0290
chrI	135177	135390	N	0.0182
chrI	136575	136758	N	0.0146
chrI	138149	138299	N	0.0420
chrI	140006	140155	N	0.0480
chrI	140547	140696	N	0.0400
chrI	141376	141525	N	0.0320
chrI	141646	141796	N	0.0480
chrI	142454	142922	N	0.0319
chrI	144090	144242	N	0.0200
chrI	144578	144938	N	0.0374
chrI	145132	145507	N	0.0197
chrI	145761	145922	N	0.0207
chrI	146200	146437	N	0.0071
chrI	146885	147125	N	0.0313
chrI	148065	148325	N	0.0320
chrI	148525	148720	N	0.0222
chrI	148936	149085	N	0.0280
chrI	150399	150548	N	0.0280
chrI	152194	152343	N	0.0240
chrI	153261	153478	N	0.0227
chrI	153691	153843	N	0.0293
chrI	154232	154390	N	0.0333
chrI	156013	156246	N	0.0200
chrI	156288	156437	N	0.0440
chrI	157088	157320	N	0.0191
chrI	158212	158369	N	0.0356
chrI	158954	159147	N	0.0329
chrI	159547	159944	N	0.0317
chrI	163427	163680	N	0.0336
chrI	164020	164170	N	0.0280
chrI	165013	165211	N	0.0437
chrI	165698	165887	N	0.0255
chrI	166651	166823	N	0.0342
chrI	167875	168308	N	0.0112
chrI	169512	169694	N	0.0184
chrI	169813	169981	N	0.0257
chrI	172155	172307	N	0.0200
chrI	172389	172573	N	0.0263
chrI	172838	172987	N	0.0440
chrI	173112	173264	N	0.0130
chrI	173923	174133	N	0.0117
chrI	174618	174767	N	0.0320
chrI	174785	175014	N	0.0238
chrI	175459	175721	N	0.0214
chrI	175732	175897	N	0.0271
chrI	176281	176651	N	0.0224
chrI	178750	178913	N	0.0208
chrI	179571	179726	N	0.0354
chrI	181551	181737	N	0.0298
chrI	182203	182399	N	0.0291
chrI	182752	182902	N	0.0380
chrI	183316	183485	N	0.0302
chrI	184029	184207	N	0.0379
chrI	184366	184531	N	0.0420
chrI	185754	185904	N	0.0320
chrI	187820	187970	N	0.0320
chrI	189236	189387	N	0.0400
chrI	190987	191140	N	0.0380
chrI	191994	192143	N	0.0320
chrI	192197	192401	N	0.0237
chrI	192612	192769	N	0.0376
chrI	195233	195631	N	0.0208
chrI	195697	195857	N	0.0320
chrI	196972	197134	N	0.0231
chrI	197733	197899	N	0.0275
chrI	198058	198285	N	0.0157
chrI	198930	199158	N	0.0239
chrI	201256	201429	N	0.0160
chrI	201986	202138	N	0.0373
chrI	203378	203539	N	0.0151
chrI	204315	204492	N	0.0148
chrI	204903	205060	N	0.0240
chrI	205311	205464	N	0.0384
chrI	205557	205750	N	0.0245
chrI	206245	206394	N	0.0320
chrI	206547	206696	N	0.0480
chrI	207811	208003	N	0.0303
chrI	209473	209675	N	0.0168
chrI	210619	210792	N	0.0350
chrI	212093	212279	N	0.0248
chrI	212654	212841	N	0.0400
chrI	213080	213238	N	0.0336
chrI	213278	213477	N	0.0396
chrI	213908	214070	N	0.0364
chrI	215823	216052	N	0.0253
chrI	216541	216850	N	0.0243
chrI	216966	217120	N	0.0187
chrI	217609	217758	N	0.0280
chrI	219733	219902	N	0.0350
chrI	220801	221001	N	0.0281
chrI	224482	224790	N	0.0296
chrI	225450	225746	N	0.0338
chrI	225847	226013	N	0.0213
chrI	227154	227443	N	0.0090
chrI	228967	229119	N	0.0440
chrI	229332	229696	N	0.0185
chrII	53	213	N	0.0389
chrII	3149	3303	N	0.0440
chrII	4979	5199	N	0.0212
chrII	5684	5863	N	0.0269
chrII	6207	6535	N	0.0142
chrII	6640	6793	N	0.0368
chrII	7519	7670	N	0.0340
chrII	8326	8484	N	0.0312
chrII	9610	9824	N	0.0320
chrII	10198	10366	N	0.0396
chrII	10909	11058	N	0.0480
chrII	12161	12339	N	0.0145
chrII	12927	13131	N	0.0427
chrII	13264	13484	N	0.0372
chrII	15077	15226	N	0.0360
chrII	17053	17244	N	0.0193
chrII	17347	17496	N	0.0400
chrII	17998	18161	N	0.0189
chrII	18217	18370	N	0.0192
chrII	19645	19853	N	0.0284
chrII	20161	20463	N	0.0091
chrII	21690	21944	N	0.0218
chrII	23038	23193	N	0.0407
chrII	24201	24366	N	0.0249
chrII	24889	25038	N	0.0480
chrII	25123	25312	N	0.0379
chrII	25859	26049	N	0.0276
chrII	26325	26476	N	0.0387
chrII	27810	28039	N	0.0253
chrII	29492	29642	N	0.0340
chrII	32586	32735	N	0.0480
chrII	34879	35041	N	0.0355
chrII	35514	35668	N	0.0360
chrII	35734	35891	N	0.0350
chrII	37857	38006	N	0.0440
chrII	38290	38550	N	0.0242
chrII	38842	39062	N	0.0250
chrII	40659	40912	N	0.0277
chrII	41869	42019	N	0.0400
chrII	47395	47673	N	0.0166
chrII	48457	48609	N	0.0387
chrII	49896	50103	N	0.0299
chrII	50274	50425	N	0.0440
chrII	50504	50654	N	0.0280
chrII	51038	51189	N	0.0260
chrII	51702	51948	N	0.0188
chrII	52643	52905	N	0.0157
chrII	53076	53344	N	0.0257
chrII	54199	54379	N	0.0191
chrII	54791	54962	N	0.0343
chrII	55568	56003	N	0.0133
chrII	56245	56470	N	0.0195
chrII	57094	57294	N	0.0165
chrII	58911	59070	N	0.0293
chrII	60391	60606	N	0.0203
chrII	61045	61196	N	0.0380
chrII	61417	61615	N	0.0218
chrII	62609	62758	N	0.0440
chrII	62874	63023	N	0.0280
chrII	63290	63453	N	0.0186
chrII	65050	65200	N	0.0380
chrII	65547	65696	N	0.0400
chrII	68374	68541	N	0.0143
chrII	68568	68728	N	0.0163
chrII	68916	69183	N	0.0091
chrII	70702	70866	N	0.0301
chrII	71203	71449	N	0.0124
chrII	72488	72680	N	0.0161
chrII	74481	74760	N	0.0344
chrII	76274	76696	N	0.0263
chrII	77774	78154	N	0.0352
chrII	79982	80132	N	0.0180
chrII	80134	80371	N	0.0109
chrII	80520	80672	N	0.0400
chrII	81448	81792	N	0.0130
chrII	81848	82249	N	0.0145
chrII	83635	83824	N	0.0363
chrII	84450	84675	N	0.0306
chrII	85254	85408	N	0.0370
chrII	86216	86365	N	0.0480
chrII	86449	86612	N	0.0267
chrII	87750	87904	N	0.0360
chrII	88971	89239	N	0.0199
chrII	89664	89825	N	0.0244
chrII	90323	90496	N	0.0153
chrII	90729	91045	N	0.0159
chrII	91513	91741	N	0.0201
chrII	91852	92001	N	0.0400
chrII	92951	93167	N	0.0213
chrII	97089	97363	N	0.0157
chrII	100320	100539	N	0.0233
chrII	100733	100926	N	0.0429
chrII	103326	103671	N	0.0112
chrII	104285	104523	N	0.0254
chrII	104687	104889	N	0.0182
chrII	106177	106406	N	0.0189
chrII	106532	106714	N	0.0284
chrII	106862	107052	N	0.0282
chrII	107262	107506	N	0.0293
chrII	107679	107849	N	0.0400
chrII	107887	108044	N	0.0380
chrII	108146	108368	N	0.0188
chrII	108969	109212	N	0.0146
chrII	111186	111373	N	0.0347
chrII	111584	112088	N	0.0343
chrII	112476	112637	N	0.0310
chrII	112785	112934	N	0.0480
chrII	113282	113560	N	0.0146
chrII	113797	113978	N	0.0141
chrII	114406	114558	N	0.0440
chrII	115934	116229	N	0.0400
chrII	116953	117134	N	0.0296
chrII	117805	117986	N	0.0149
chrII	119338	119549	N	0.0243
chrII	119695	120098	N	0.0214
chrII	120255	120406	N	0.0373
chrII	120431	120815	N	0.0317
chrII	120989	121138	N	0.0480
chrII	121549	121707	N	0.0131
chrII	123884	124034	N	0.0440
chrII	124495	124680	N	0.0195
chrII	124884	125047	N	0.0165
chrII	125405	125573	N	0.0271
chrII	125715	125872	N	0.0274
chrII	126150	126299	N	0.0280
chrII	126767	126933	N	0.0390
chrII	127150	127308	N	0.0300
chrII	127798	127995	N	0.0237
chrII	128340	128836	N	0.0216
chrII	128844	129034	N	0.0248
chrII	129281	129468	N	0.0351
chrII	130396	130550	N	0.0387
chrII	130635	130858	N	0.0192
chrII	130885	131034	N	0.0480
chrII	131847	132014	N	0.0091
chrII	132546	132695	N	0.0440
chrII	132954	133252	N	0.0251
chrII	134002	134183	N	0.0283
chrII	134937	135104	N	0.0300
chrII	136386	136548	N	0.0214
chrII	136872	137102	N	0.0400
chrII	138360	138647	N	0.0210
chrII	139447	139648	N	0.0377
chrII	140974	141123	N	0.0240
chrII	141196	141368	N	0.0256
chrII	141421	141609	N	0.0375
chrII	141827	142067	N	0.0187
chrII	145276	145440	N	0.0227
chrII	146510	146925	N	0.0149
chrII	147283	147476	N	0.0310
chrII	148426	148588	N	0.0400
chrII	150429	150587	N	0.0249
chrII	151413	151604	N	0.0145
chrII	151861	152048	N	0.0357
chrII	156452	156712	N	0.0408
chrII	156726	157016	N	0.0239
chrII	157579	157746	N	0.0324
chrII	158350	158570	N	0.0293
chrII	160272	160479	N	0.0323
chrII	161494	161652	N	0.0253
chrII	162297	162543	N	0.0415
chrII	166092	166252	N	0.0320
chrII	166656	166823	N	0.0297
chrII	168649	168799	N	0.0380
chrII	170725	170897	N	0.0351
chrII	171667	171929	N	0.0235
chrII	172484	172664	N	0.0293
chrII	173022	173173	N	0.0387
chrII	173944	174107	N	0.0307
chrII	174148	174306	N	0.0368
chrII	174880	175035	N	0.0312
chrII	175715	175864	N	0.0360
chrII	176530	176974	N	0.0147
chrII	177831	177980	N	0.0320
chrII	178611	178761	N	0.0380
chrII	181894	182558	N	0.0270
chrII	182625	182807	N	0.0280
chrII	182856	183023	N	0.0303
chrII	183577	183825	N	0.0090
chrII	184644	184877	N	0.0170
chrII	184982	185133	N	0.0400
chrII	185530	185683	N	0.0307
chrII	186190	186339	N	0.0480
chrII	188571	188735	N	0.0240
chrII	189762	189948	N	0.0307
chrII	190001	190150	N	0.0280
chrII	191000	191246	N	0.0145
chrII	191489	191664	N	0.0227
chrII	191829	191984	N	0.0360
chrII	193323	193511	N	0.0254
chrII	194769	195046	N	0.0371
chrII	195418	195665	N	0.0291
chrII	195995	196210	N	0.0229
chrII	197326	197482	N	0.0295
chrII	198507	198657	N	0.0180
chrII	198712	198875	N	0.0317
chrII	198879	199028	N	0.0440
chrII	199508	199660	N	0.0220
chrII	200278	200434	N	0.0349
chrII	200437	200616	N	0.0246
chrII	201154	201303	N	0.0200
chrII	204514	204663	N	0.0240
chrII	205121	205372	N	0.0272
chrII	205578	205788	N	0.0314
chrII	206561	206725	N	0.0351
chrII	206739	206984	N	0.0149
chrII	207999	208175	N	0.0320
chrII	208208	208390	N	0.0237
chrII	208808	208957	N	0.0440
chrII	209154	209333	N	0.0228
chrII	209863	210044	N	0.0264
chrII	210394	210544	N	0.0280
chrII	211134	211347	N	0.0259
chrII	212039	212208	N	0.0226
chrII	212600	212762	N	0.0344
chrII	212974	213274	N	0.0308
chrII	213369	213537	N	0.0347
chrII	214053	214220	N	0.0336
chrII	214564	214714	N	0.0160
chrII	215892	216213	N	0.0233
chrII	217610	217762	N	0.0320
chrII	217916	218086	N	0.0411
chrII	218213	218369	N	0.0210
chrII	218780	218937	N	0.0349
chrII	219306	219545	N	0.0093
chrII	219633	219818	N	0.0071
chrII	219822	220044	N	0.0234
chrII	220617	220775	N	0.0170
chrII	221244	221401	N	0.0392
chrII	222267	222420	N	0.0232
chrII	223030	223179	N	0.0320
chrII	223517	223771	N	0.0366
chrII	224228	224377	N	0.0480
chrII	224790	224941	N	0.0333
chrII	225645	225915	N	0.0303
chrII	226854	227045	N	0.0183
chrII	228242	228490	N	0.0218
chrII	229829	229979	N	0.0380
chrII	230016	230257	N	0.0245
chrII	230836	230987	N	0.0400
chrII	231003	231154	N	0.0360
chrII	231547	231696	N	0.0160
chrII	232045	232194	N	0.0400
chrII	233305	233456	N	0.0387
chrII	233584	233733	N	0.0480
chrII	234607	234779	N	0.0273
chrII	235699	235868	N	0.0384
chrII	236568	236739	N	0.0392
chrII	237222	237494	N	0.0163
chrII	237845	237998	N	0.0400
chrII	238433	238616	N	0.0231
chrII	239441	239596	N	0.0353
chrII	241061	241288	N	0.0178
chrII	242385	242727	N	0.0177
chrII	243346	243587	N	0.0219
chrII	244706	245182	N	0.0242
chrII	245515	245731	N	0.0141
chrII	246828	246980	N	0.0440
chrII	246987	247181	N	0.0332
chrII	247489	247696	N	0.0360
chrII	249020	249193	N	0.0259
chrII	249256	249406	N	0.0300
chrII	250339	250513	N	0.0440
chrII	251272	251424	N	0.0280
chrII	252021	252184	N	0.0427
chrII	252787	252964	N	0.0282
chrII	253950	254159	N	0.0204
chrII	254570	254802	N	0.0216
chrII	255280	255435	N	0.0376
chrII	255602	255751	N	0.0480
chrII	257891	258048	N	0.0360
chrII	258497	258755	N	0.0160
chrII	259018	259244	N	0.0237
chrII	259502	259657	N	0.0328
chrII	259804	260020	N	0.0341
chrII	260550	260717	N	0.0405
chrII	261564	261713	N	0.0280
chrII	262052	262305	N	0.0329
chrII	262742	262913	N	0.0373
chrII	263328	263552	N	0.0427
chrII	264203	264476	N	0.0203
chrII	265356	265593	N	0.0261
chrII	266003	266184	N	0.0320
chrII	266542	266699	N	0.0300
chrII	268851	269001	N	0.0420
chrII	272010	272159	N	0.0120
chrII	272185	272456	N	0.0065
chrII	272636	272792	N	0.0309
chrII	273544	273796	N	0.0307
chrII	274037	274213	N	0.0102
chrII	274371	274520	N	0.0400
chrII	274896	275045	N	0.0440
chrII	275350	275502	N	0.0240
chrII	276587	276737	N	0.0480
chrII	277140	277355	N	0.0281
chrII	278600	278754	N	0.0400
chrII	278801	278971	N	0.0343
chrII	280090	280248	N	0.0240
chrII	280600	280816	N	0.0322
chrII	281873	282037	N	0.0400
chrII	282888	283100	N	0.0340
chrII	283268	283717	N	0.0138
chrII	285996	286177	N	0.0289
chrII	286701	286896	N	0.0293
chrII	289946	290129	N	0.0352
chrII	290861	291033	N	0.0240
chrII	291242	291530	N	0.0248
chrII	291953	292121	N	0.0260
chrII	292286	292590	N	0.0328
chrII	292842	293047	N	0.0214
chrII	294701	294960	N	0.0131
chrII	299523	299692	N	0.0202
chrII	300022	300243	N	0.0320
chrII	301187	301385	N	0.0300
chrII	302586	303094	N	0.0174
chrII	303304	303454	N	0.0460
chrII	303792	304096	N	0.0209
chrII	305160	305338	N	0.0220
chrII	305617	305777	N	0.0353
chrII	306136	306446	N	0.0180
chrII	307062	307248	N	0.0327
chrII	307449	307645	N	0.0185
chrII	307945	308102	N	0.0249
chrII	308223	308380	N	0.0385
chrII	309695	309899	N	0.0357
chrII	310541	310702	N	0.0435
chrII	311315	311464	N	0.0440
chrII	311773	311943	N	0.0376
chrII	312092	312284	N	0.0202
chrII	313479	313710	N	0.0188
chrII	314129	314307	N	0.0331
chrII	314473	314667	N	0.0329
chrII	314675	314878	N	0.0239
chrII	315863	316074	N	0.0247
chrII	317515	317668	N	0.0368
chrII	319823	319996	N	0.0102
chrII	320826	321031	N	0.0307
chrII	321355	321512	N	0.0387
chrII	321551	321756	N	0.0211
chrII	321921	322072	N	0.0293
chrII	322931	323134	N	0.0187
chrII	323655	323815	N	0.0370
chrII	324204	324362	N	0.0200
chrII	324432	324590	N	0.0360
chrII	326688	326990	N	0.0304
chrII	327044	327243	N	0.0346
chrII	327322	327509	N	0.0173
chrII	328033	328194	N	0.0420
chrII	328681	328892	N	0.0193
chrII	329061	329231	N	0.0304
chrII	331743	331907	N	0.0305
chrII	333437	333593	N	0.0430
chrII	334236	334387	N	0.0413
chrII	334613	334795	N	0.0164
chrII	335529	335791	N	0.0187
chrII	335843	336093	N	0.0204
chrII	336097	336263	N	0.0333
chrII	337408	337644	N	0.0275
chrII	338296	338455	N	0.0308
chrII	338771	339021	N	0.0347
chrII	339344	339663	N	0.0300
chrII	339822	340048	N	0.0276
chrII	340170	340363	N	0.0284
chrII	341489	341639	N	0.0320
chrII	342577	342729	N	0.0427
chrII	343123	343364	N	0.0107
chrII	344162	344312	N	0.0300
chrII	344421	344574	N	0.0312
chrII	345442	345595	N	0.0360
chrII	345792	345985	N	0.0300
chrII	346828	347024	N	0.0159
chrII	347097	347444	N	0.0145
chrII	350348	350516	N	0.0320
chrII	350776	350955	N	0.0264
chrII	351076	351236	N	0.0300
chrII	352177	352330	N	0.0427
chrII	353307	353523	N	0.0371
chrII	353955	354104	N	0.0440
chrII	355293	355481	N	0.0205
chrII	357311	357493	N	0.0400
chrII	358573	358815	N	0.0186
chrII	359120	359269	N	0.0200
chrII	359587	359794	N	0.0316
chrII	360535	360698	N	0.0340
chrII	362089	362260	N	0.0260
chrII	362309	362480	N	0.0350
chrII	362658	362917	N	0.0256
chrII	363790	363939	N	0.0280
chrII	364186	364426	N	0.0187
chrII	364433	364602	N	0.0376
chrII	364919	365071	N	0.0373
chrII	365153	365317	N	0.0180
chrII	366160	366309	N	0.0480
chrII	366607	366814	N	0.0367
chrII	366963	367255	N	0.0357
chrII	367546	367762	N	0.0112
chrII	368332	368499	N	0.0254
chrII	368642	368807	N	0.0326
chrII	369401	369642	N	0.0295
chrII	370083	370236	N	0.0280
chrII	370410	370757	N	0.0166
chrII	372067	372217	N	0.0320
chrII	372919	373317	N	0.0166
chrII	373954	374113	N	0.0345
chrII	376000	376155	N	0.0408
chrII	376975	377152	N	0.0318
chrII	377815	378217	N	0.0202
chrII	378293	378504	N	0.0288
chrII	378548	378721	N	0.0218
chrII	378829	378980	N	0.0440
chrII	380425	380622	N	0.0145
chrII	380673	380832	N	0.0320
chrII	381681	381876	N	0.0218
chrII	383636	383796	N	0.0287
chrII	383892	384041	N	0.0480
chrII	384227	384422	N	0.0362
chrII	384593	384861	N	0.0300
chrII	385055	385281	N	0.0175
chrII	385530	385758	N	0.0243
chrII	388319	388544	N	0.0192
chrII	392099	392255	N	0.0125
chrII	392448	392617	N	0.0258
chrII	393103	393339	N	0.0302
chrII	395582	395733	N	0.0400
chrII	396253	396487	N	0.0188
chrII	399187	399336	N	0.0440
chrII	399834	400016	N	0.0237
chrII	400663	400882	N	0.0368
chrII	401005	401183	N	0.0215
chrII	402400	402568	N	0.0375
chrII	403085	403319	N	0.0275
chrII	404164	404313	N	0.0440
chrII	404579	404774	N	0.0341
chrII	405654	405803	N	0.0440
chrII	408277	408426	N	0.0160
chrII	408702	408853	N	0.0360
chrII	409445	409641	N	0.0210
chrII	409849	409998	N	0.0440
chrII	411431	411652	N	0.0238
chrII	412640	412793	N	0.0312
chrII	412978	413227	N	0.0272
chrII	413297	413506	N	0.0160
chrII	414469	414669	N	0.0400
chrII	415016	415177	N	0.0340
chrII	416062	416223	N	0.0434
chrII	416318	416473	N	0.0143
chrII	416779	417008	N	0.0178
chrII	417031	417180	N	0.0440
chrII	418068	418315	N	0.0178
chrII	418850	419008	N	0.0160
chrII	420559	420973	N	0.0201
chrII	421385	421606	N	0.0195
chrII	421784	421933	N	0.0280
chrII	422114	422330	N	0.0396
chrII	423384	423615	N	0.0097
chrII	423711	423867	N	0.0380
chrII	424753	425046	N	0.0400
chrII	425385	425535	N	0.0280
chrII	426288	426543	N	0.0143
chrII	427917	428066	N	0.0480
chrII	428545	428792	N	0.0222
chrII	430393	430655	N	0.0198
chrII	430691	430840	N	0.0480
chrII	432563	432743	N	0.0280
chrII	432853	433002	N	0.0240
chrII	433418	433652	N	0.0217
chrII	434125	434549	N	0.0184
chrII	435052	435242	N	0.0124
chrII	435890	436149	N	0.0360
chrII	436851	437157	N	0.0287
chrII	437216	437489	N	0.0099
chrII	437574	437776	N	0.0202
chrII	439038	439234	N	0.0284
chrII	439507	439933	N	0.0149
chrII	440785	440934	N	0.0480
chrII	441400	441549	N	0.0480
chrII	442846	442995	N	0.0480
chrII	445053	445203	N	0.0300
chrII	445944	446102	N	0.0250
chrII	446441	446723	N	0.0299
chrII	446880	447079	N	0.0273
chrII	449316	449471	N	0.0360
chrII	449894	450061	N	0.0429
chrII	451381	451602	N	0.0347
chrII	452132	452313	N	0.0228
chrII	452702	452901	N	0.0320
chrII	453068	453270	N	0.0337
chrII	454760	454913	N	0.0320
chrII	455086	455238	N	0.0220
chrII	455918	456067	N	0.0480
chrII	456071	456304	N	0.0322
chrII	456814	457260	N	0.0194
chrII	458111	458274	N	0.0349
chrII	459711	459948	N	0.0186
chrII	460077	460239	N	0.0372
chrII	460783	460970	N	0.0281
chrII	461234	461383	N	0.0480
chrII	461471	461625	N	0.0413
chrII	461785	461938	N	0.0387
chrII	463420	463625	N	0.0236
chrII	463658	463807	N	0.0480
chrII	464306	464495	N	0.0171
chrII	466095	466255	N	0.0211
chrII	466861	467041	N	0.0283
chrII	467123	467323	N	0.0232
chrII	467654	467861	N	0.0273
chrII	468005	468172	N	0.0360
chrII	469057	469207	N	0.0420
chrII	469384	469740	N	0.0160
chrII	471612	471854	N	0.0365
chrII	471939	472184	N	0.0326
chrII	473056	473237	N	0.0253
chrII	473872	474108	N	0.0203
chrII	474992	475194	N	0.0159
chrII	475246	475400	N	0.0093
chrII	478766	478987	N	0.0233
chrII	479421	479572	N	0.0187
chrII	479947	480317	N	0.0179
chrII	480491	481112	N	0.0205
chrII	481898	482067	N	0.0156
chrII	482173	482444	N	0.0220
chrII	482637	482787	N	0.0320
chrII	483861	484019	N	0.0250
chrII	484563	484919	N	0.0162
chrII	484958	485224	N	0.0236
chrII	486921	487078	N	0.0231
chrII	488295	488491	N	0.0311
chrII	489996	490159	N	0.0377
chrII	491746	492057	N	0.0248
chrII	492259	492460	N	0.0220
chrII	493718	493930	N	0.0104
chrII	494800	494958	N	0.0196
chrII	495073	495228	N	0.0273
chrII	496304	496544	N	0.0394
chrII	497175	497327	N	0.0400
chrII	500068	500249	N	0.0323
chrII	500859	501073	N	0.0264
chrII	502238	502401	N	0.0254
chrII	502479	502628	N	0.0400
chrII	503451	503665	N	0.0145
chrII	504109	504383	N	0.0289
chrII	504821	504975	N	0.0392
chrII	505705	506159	N	0.0241
chrII	507084	507396	N	0.0204
chrII	508730	508899	N	0.0118
chrII	511699	511881	N	0.0293
chrII	512082	512310	N	0.0322
chrII	512397	512584	N	0.0187
chrII	512982	513254	N	0.0276
chrII	514049	514198	N	0.0200
chrII	517537	517835	N	0.0191
chrII	519594	519964	N	0.0101
chrII	521205	521357	N	0.0453
chrII	521590	521756	N	0.0301
chrII	522539	522692	N	0.0347
chrII	524008	524157	N	0.0480
chrII	526682	526831	N	0.0480
chrII	527242	527449	N	0.0274
chrII	527739	527907	N	0.0297
chrII	529361	529587	N	0.0163
chrII	532947	533096	N	0.0200
chrII	533556	533739	N	0.0249
chrII	533958	534134	N	0.0348
chrII	534917	535073	N	0.0353
chrII	535215	535369	N	0.0300
chrII	536669	536875	N	0.0157
chrII	537593	537751	N	0.0218
chrII	538091	538240	N	0.0320
chrII	538755	538940	N	0.0246
chrII	539057	539304	N	0.0365
chrII	539622	539783	N	0.0298
chrII	540878	541028	N	0.0380
chrII	542641	542790	N	0.0280
chrII	544532	544824	N	0.0145
chrII	545568	545850	N	0.0292
chrII	546673	546958	N	0.0326
chrII	547039	547293	N	0.0192
chrII	548166	548372	N	0.0330
chrII	549322	549538	N	0.0264
chrII	551060	551214	N	0.0467
chrII	551914	552229	N	0.0162
chrII	553623	553833	N	0.0250
chrII	553844	554000	N	0.0275
chrII	554543	554738	N	0.0259
chrII	555013	555234	N	0.0260
chrII	555422	555682	N	0.0351
chrII	557738	557904	N	0.0302
chrII	558710	558946	N	0.0184
chrII	560436	560616	N	0.0420
chrII	560657	561011	N	0.0157
chrII	561600	561777	N	0.0380
chrII	562706	562946	N	0.0348
chrII	563410	563562	N	0.0300
chrII	565352	565509	N	0.0250
chrII	565830	565982	N	0.0427
chrII	566085	566307	N	0.0142
chrII	566496	566647	N	0.0300
chrII	569507	569670	N	0.0255
chrII	572081	572238	N	0.0427
chrII	572306	572565	N	0.0165
chrII	572669	572850	N	0.0317
chrII	572909	573059	N	0.0200
chrII	573913	574076	N	0.0349
chrII	574419	574568	N	0.0200
chrII	574611	574796	N	0.0272
chrII	576570	576723	N	0.0400
chrII	576877	577152	N	0.0343
chrII	577888	578090	N	0.0309
chrII	579555	579745	N	0.0287
chrII	580623	580794	N	0.0302
chrII	582437	582650	N	0.0406
chrII	583456	583642	N	0.0324
chrII	584180	584345	N	0.0245
chrII	584376	584690	N	0.0187
chrII	586739	586893	N	0.0352
chrII	587228	587598	N	0.0202
chrII	589950	590125	N	0.0282
chrII	590142	590450	N	0.0354
chrII	590651	590815	N	0.0382
chrII	591012	591173	N	0.0276
chrII	591775	592026	N	0.0323
chrII	592569	592740	N	0.0273
chrII	592957	593135	N	0.0273
chrII	594483	594763	N	0.0340
chrII	596779	596928	N	0.0480
chrII	597864	598082	N	0.0369
chrII	598447	598606	N	0.0296
chrII	598759	598949	N	0.0327
chrII	599469	599618	N	0.0240
chrII	600055	600352	N	0.0332
chrII	601669	601826	N	0.0284
chrII	606339	606493	N	0.0304
chrII	608110	608339	N	0.0170
chrII	608976	609205	N	0.0124
chrII	609458	609731	N	0.0139
chrII	609862	610011	N	0.0200
chrII	610999	611150	N	0.0340
chrII	611784	611966	N	0.0180
chrII	612465	612615	N	0.0440
chrII	612724	612907	N	0.0215
chrII	614366	614532	N	0.0302
chrII	615403	615561	N	0.0427
chrII	617682	617862	N	0.0328
chrII	618074	618224	N	0.0360
chrII	620125	620385	N	0.0176
chrII	622150	622325	N	0.0360
chrII	622509	622684	N	0.0130
chrII	623437	623590	N	0.0424
chrII	625705	625896	N	0.0314
chrII	625923	626115	N	0.0209
chrII	626196	626351	N	0.0400
chrII	626354	626504	N	0.0480
chrII	629627	629786	N	0.0229
chrII	630982	631174	N	0.0224
chrII	632100	632252	N	0.0420
chrII	633788	634285	N	0.0350
chrII	634583	634826	N	0.0357
chrII	635253	635435	N	0.0323
chrII	636329	636492	N	0.0248
chrII	636562	636820	N	0.0366
chrII	637110	637259	N	0.0280
chrII	640008	640188	N	0.0135
chrII	640299	640495	N	0.0192
chrII	640880	641092	N	0.0321
chrII	641128	641414	N	0.0138
chrII	642079	642329	N	0.0253
chrII	643843	644079	N	0.0185
chrII	644343	644622	N	0.0304
chrII	645710	645867	N	0.0263
chrII	646977	647135	N	0.0216
chrII	647761	648176	N	0.0173
chrII	648730	648951	N	0.0268
chrII	649801	649953	N	0.0420
chrII	650062	650354	N	0.0100
chrII	650733	650888	N	0.0430
chrII	651057	651207	N	0.0140
chrII	652073	652298	N	0.0249
chrII	652747	652929	N	0.0316
chrII	652962	653248	N	0.0148
chrII	653306	653600	N	0.0204
chrII	654092	654248	N	0.0320
chrII	655955	656207	N	0.0247
chrII	657208	657444	N	0.0192
chrII	657781	657973	N	0.0276
chrII	658552	658709	N	0.0350
chrII	659334	659505	N	0.0357
chrII	661222	661386	N	0.0206
chrII	661564	661734	N	0.0440
chrII	661886	662049	N	0.0431
chrII	663851	664013	N	0.0342
chrII	665045	665200	N	0.0460
chrII	665700	666120	N	0.0273
chrII	667325	667526	N	0.0174
chrII	669141	669300	N	0.0297
chrII	669914	670071	N	0.0400
chrII	670109	670389	N	0.0149
chrII	672741	672991	N	0.0361
chrII	673575	673739	N	0.0246
chrII	674230	674513	N	0.0116
chrII	674943	675136	N	0.0297
chrII	676168	676395	N	0.0141
chrII	676428	676755	N	0.0142
chrII	677589	677748	N	0.0400
chrII	678472	678797	N	0.0272
chrII	679017	679263	N	0.0110
chrII	679713	679907	N	0.0370
chrII	681626	681864	N	0.0098
chrII	682872	683053	N	0.0296
chrII	683571	683720	N	0.0320
chrII	683779	683928	N	0.0480
chrII	684028	684271	N	0.0123
chrII	684356	684593	N	0.0298
chrII	686024	686176	N	0.0453
chrII	687038	687326	N	0.0304
chrII	687373	687538	N	0.0307
chrII	687789	688073	N	0.0413
chrII	691256	691409	N	0.0248
chrII	691505	691688	N	0.0296
chrII	692620	692864	N	0.0128
chrII	693002	693228	N	0.0229
chrII	693453	693631	N	0.0191
chrII	693940	694098	N	0.0371
chrII	695097	695300	N	0.0158
chrII	695467	695662	N	0.0342
chrII	696306	696505	N	0.0387
chrII	696669	696823	N	0.0347
chrII	697153	697381	N	0.0296
chrII	698208	698357	N	0.0440
chrII	698894	699043	N	0.0480
chrII	699275	699432	N	0.0387
chrII	702462	702627	N	0.0165
chrII	703643	703894	N	0.0267
chrII	704400	704627	N	0.0278
chrII	705624	705774	N	0.0340
chrII	706125	706395	N	0.0197
chrII	707388	707542	N	0.0368
chrII	707684	707858	N	0.0336
chrII	709878	710089	N	0.0173
chrII	710441	710654	N	0.0248
chrII	711794	711943	N	0.0200
chrII	713317	713488	N	0.0225
chrII	713573	713728	N	0.0143
chrII	713939	714135	N	0.0335
chrII	714828	714993	N	0.0342
chrII	715379	715530	N	0.0460
chrII	715613	715769	N	0.0333
chrII	715782	715959	N	0.0196
chrII	717405	717554	N	0.0360
chrII	717654	717834	N	0.0174
chrII	717968	718192	N	0.0093
chrII	718973	719125	N	0.0460
chrII	721452	721652	N	0.0227
chrII	721700	722057	N	0.0120
chrII	723217	723381	N	0.0140
chrII	723536	723847	N	0.0308
chrII	724799	725062	N	0.0283
chrII	725070	725221	N	0.0420
chrII	729147	729299	N	0.0427
chrII	730841	731023	N	0.0371
chrII	731934	732199	N	0.0212
chrII	734503	734667	N	0.0211
chrII	735129	735294	N	0.0320
chrII	738323	738543	N	0.0325
chrII	739968	740127	N	0.0302
chrII	740971	741150	N	0.0148
chrII	741465	741620	N	0.0248
chrII	741807	741995	N	0.0368
chrII	742997	743147	N	0.0420
chrII	743460	743623	N	0.0393
chrII	743646	743833	N	0.0403
chrII	744797	744960	N	0.0288
chrII	745559	745885	N	0.0319
chrII	745942	746109	N	0.0299
chrII	746661	746811	N	0.0400
chrII	747413	747568	N	0.0340
chrII	747655	747908	N	0.0276
chrII	750583	751068	N	0.0209
chrII	751957	752107	N	0.0340
chrII	752123	752283	N	0.0274
chrII	752380	752561	N	0.0360
chrII	752691	752844	N	0.0310
chrII	754439	754656	N	0.0194
chrII	754783	754971	N	0.0101
chrII	756722	756937	N	0.0286
chrII	756984	757225	N	0.0330
chrII	757304	757521	N	0.0232
chrII	757541	757771	N	0.0140
chrII	757790	758063	N	0.0233
chrII	758337	758523	N	0.0092
chrII	758732	758921	N	0.0400
chrII	759421	759606	N	0.0400
chrII	761379	761595	N	0.0312
chrII	762320	762470	N	0.0280
chrII	763019	763170	N	0.0360
chrII	765252	765409	N	0.0314
chrII	766700	766974	N	0.0278
chrII	768048	768221	N	0.0107
chrII	768319	768493	N	0.0297
chrII	768858	769028	N	0.0192
chrII	770132	770307	N	0.0339
chrII	770352	770501	N	0.0440
chrII	770859	771017	N	0.0290
chrII	771066	771257	N	0.0234
chrII	773475	773701	N	0.0142
chrII	774047	774309	N	0.0344
chrII	774978	775362	N	0.0160
chrII	775621	775783	N	0.0390
chrII	776558	776733	N	0.0375
chrII	779183	779414	N	0.0171
chrII	781208	781381	N	0.0423
chrII	781667	781817	N	0.0260
chrII	782515	782677	N	0.0172
chrII	782993	783188	N	0.0261
chrII	783332	783535	N	0.0198
chrII	783757	784120	N	0.0248
chrII	785629	785778	N	0.0480
chrII	786391	786746	N	0.0224
chrII	786868	787159	N	0.0136
chrII	789560	789724	N	0.0293
chrII	791443	791606	N	0.0254
chrII	791619	791812	N	0.0440
chrII	791913	792144	N	0.0162
chrII	792483	792674	N	0.0267
chrII	792858	793007	N	0.0400
chrII	793279	793496	N	0.0284
chrII	793536	793702	N	0.0400
chrII	794907	795131	N	0.0377
chrII	795569	795863	N	0.0275
chrII	797778	797943	N	0.0353
chrII	798300	798532	N	0.0203
chrII	800390	800577	N	0.0240
chrII	800682	800923	N	0.0167
chrII	801568	801717	N	0.0120
chrII	802460	802609	N	0.0280
chrII	802652	802839	N	0.0231
chrII	803056	803366	N	0.0300
chrII	803399	803566	N	0.0269
chrII	804861	805088	N	0.0138
chrII	805114	805265	N	0.0307
chrII	806204	806439	N	0.0290
chrII	807433	807626	N	0.0265
chrII	808313	808466	N	0.0224
chrII	809621	809782	N	0.0389
chrII	812334	812690	N	0.0148
chrIII	756	1139	N	0.0141
chrIII	2573	2741	N	0.0282
chrIII	3179	3334	N	0.0251
chrIII	3508	3687	N	0.0296
chrIII	3691	3941	N	0.0262
chrIII	4350	4562	N	0.0121
chrIII	4830	4989	N	0.0320
chrIII	5363	5527	N	0.0227
chrIII	5723	6058	N	0.0323
chrIII	6694	6865	N	0.0284
chrIII	7411	7636	N	0.0282
chrIII	8211	8361	N	0.0140
chrIII	10247	10425	N	0.0333
chrIII	12945	13128	N	0.0360
chrIII	14477	14666	N	0.0227
chrIII	16702	16892	N	0.0285
chrIII	19181	19407	N	0.0232
chrIII	19529	19843	N	0.0212
chrIII	20042	20218	N	0.0336
chrIII	21559	21710	N	0.0347
chrIII	21851	22099	N	0.0169
chrIII	22510	22763	N	0.0195
chrIII	23179	23341	N	0.0310
chrIII	24202	24394	N	0.0427
chrIII	24396	24555	N	0.0340
chrIII	25933	26086	N	0.0460
chrIII	26176	26407	N	0.0265
chrIII	26660	26841	N	0.0340
chrIII	27160	27358	N	0.0332
chrIII	28406	28617	N	0.0263
chrIII	28786	29020	N	0.0198
chrIII	29114	29352	N	0.0293
chrIII	29763	29912	N	0.0480
chrIII	30605	30778	N	0.0263
chrIII	30877	31026	N	0.0360
chrIII	31072	31307	N	0.0301
chrIII	32048	32212	N	0.0330
chrIII	32587	32772	N	0.0280
chrIII	34587	34951	N	0.0203
chrIII	35253	35714	N	0.0301
chrIII	36771	36948	N	0.0330
chrIII	39031	39203	N	0.0387
chrIII	39838	40077	N	0.0120
chrIII	42001	42250	N	0.0216
chrIII	42518	42675	N	0.0316
chrIII	44064	44317	N	0.0116
chrIII	44934	45165	N	0.0276
chrIII	47140	47318	N	0.0308
chrIII	47812	47968	N	0.0105
chrIII	48697	48919	N	0.0292
chrIII	50838	51052	N	0.0288
chrIII	52194	52404	N	0.0390
chrIII	52491	52641	N	0.0320
chrIII	55272	55515	N	0.0394
chrIII	55584	55748	N	0.0293
chrIII	56294	56472	N	0.0408
chrIII	57090	57349	N	0.0210
chrIII	57896	58050	N	0.0330
chrIII	59778	59968	N	0.0368
chrIII	60832	61022	N	0.0344
chrIII	61346	61567	N	0.0365
chrIII	61932	62089	N	0.0156
chrIII	63127	63305	N	0.0300
chrIII	63373	63681	N	0.0170
chrIII	65488	65679	N	0.0258
chrIII	67272	67468	N	0.0299
chrIII	67723	67882	N	0.0160
chrIII	67966	68154	N	0.0262
chrIII	70197	70397	N	0.0309
chrIII	71436	71586	N	0.0320
chrIII	71905	72073	N	0.0183
chrIII	72776	72967	N	0.0184
chrIII	75737	75887	N	0.0440
chrIII	76163	76568	N	0.0240
chrIII	77453	77675	N	0.0189
chrIII	78043	78192	N	0.0440
chrIII	78778	78930	N	0.0140
chrIII	79439	79610	N	0.0297
chrIII	80909	81080	N	0.0258
chrIII	81719	81895	N	0.0047
chrIII	81947	82123	N	0.0205
chrIII	82989	83175	N	0.0251
chrIII	83905	84054	N	0.0440
chrIII	85446	85597	N	0.0400
chrIII	86608	86764	N	0.0265
chrIII	90049	90212	N	0.0345
chrIII	91973	92128	N	0.0200
chrIII	93863	94044	N	0.0448
chrIII	94890	95068	N	0.0259
chrIII	95230	95379	N	0.0480
chrIII	96290	96439	N	0.0400
chrIII	96521	96685	N	0.0240
chrIII	96975	97195	N	0.0137
chrIII	97257	97464	N	0.0243
chrIII	97664	97887	N	0.0378
chrIII	98133	98351	N	0.0375
chrIII	98483	98676	N	0.0167
chrIII	101182	101334	N	0.0373
chrIII	103157	103318	N	0.0258
chrIII	104683	104975	N	0.0117
chrIII	106478	106858	N	0.0170
chrIII	107338	107489	N	0.0227
chrIII	108201	108445	N	0.0165
chrIII	109231	109380	N	0.0400
chrIII	109684	109833	N	0.0440
chrIII	109938	110191	N	0.0113
chrIII	110807	111168	N	0.0247
chrIII	111174	111390	N	0.0406
chrIII	111436	111625	N	0.0314
chrIII	112740	112940	N	0.0277
chrIII	113712	113866	N	0.0387
chrIII	114844	114993	N	0.0200
chrIII	115134	115284	N	0.0180
chrIII	115649	115805	N	0.0380
chrIII	116336	116500	N	0.0374
chrIII	116823	116977	N	0.0153
chrIII	117126	117277	N	0.0360
chrIII	118582	118737	N	0.0360
chrIII	118928	119101	N	0.0342
chrIII	119721	119871	N	0.0400
chrIII	119920	120138	N	0.0186
chrIII	120733	120884	N	0.0253
chrIII	120939	121107	N	0.0331
chrIII	121328	121551	N	0.0251
chrIII	121581	121803	N	0.0319
chrIII	124705	125055	N	0.0187
chrIII	125194	125390	N	0.0244
chrIII	127943	128111	N	0.0262
chrIII	129084	129302	N	0.0371
chrIII	130741	130916	N	0.0211
chrIII	130931	131111	N	0.0243
chrIII	131658	131838	N	0.0159
chrIII	133037	133229	N	0.0267
chrIII	134858	135023	N	0.0148
chrIII	135051	135218	N	0.0340
chrIII	135863	136053	N	0.0304
chrIII	136254	136433	N	0.0205
chrIII	138033	138184	N	0.0400
chrIII	138995	139151	N	0.0215
chrIII	139257	139417	N	0.0371
chrIII	140317	140699	N	0.0196
chrIII	140731	140880	N	0.0360
chrIII	143970	144126	N	0.0390
chrIII	144414	144576	N	0.0222
chrIII	146716	146953	N	0.0290
chrIII	147325	147611	N	0.0268
chrIII	148330	148566	N	0.0320
chrIII	148890	149078	N	0.0210
chrIII	149710	149875	N	0.0033
chrIII	150579	150990	N	0.0305
chrIII	151099	151251	N	0.0230
chrIII	151436	151605	N	0.0372
chrIII	152489	152638	N	0.0440
chrIII	152992	153611	N	0.0183
chrIII	154061	154210	N	0.0480
chrIII	154835	154987	N	0.0173
chrIII	156182	156336	N	0.0373
chrIII	156484	156693	N	0.0212
chrIII	156923	157173	N	0.0288
chrIII	158123	158301	N	0.0228
chrIII	158917	159095	N	0.0142
chrIII	160222	160406	N	0.0400
chrIII	160572	160740	N	0.0394
chrIII	160767	160918	N	0.0420
chrIII	161651	161872	N	0.0228
chrIII	164104	164300	N	0.0232
chrIII	164318	164535	N	0.0086
chrIII	164791	164961	N	0.0363
chrIII	165092	165319	N	0.0237
chrIII	165363	165526	N	0.0304
chrIII	165618	165780	N	0.0393
chrIII	166475	166629	N	0.0413
chrIII	169620	169773	N	0.0400
chrIII	171517	171688	N	0.0160
chrIII	171833	171993	N	0.0288
chrIII	172150	172313	N	0.0330
chrIII	173698	173949	N	0.0169
chrIII	174603	174875	N	0.0246
chrIII	175710	175862	N	0.0453
chrIII	175968	176411	N	0.0311
chrIII	176750	176920	N	0.0225
chrIII	177194	177343	N	0.0480
chrIII	177500	177791	N	0.0253
chrIII	179279	179625	N	0.0192
chrIII	181607	181854	N	0.0187
chrIII	182205	182354	N	0.0360
chrIII	183057	183208	N	0.0380
chrIII	184179	184379	N	0.0269
chrIII	185730	185914	N	0.0337
chrIII	186272	186421	N	0.0440
chrIII	186535	186709	N	0.0237
chrIII	187344	187569	N	0.0320
chrIII	187705	187912	N	0.0315
chrIII	188003	188154	N	0.0360
chrIII	189164	189313	N	0.0400
chrIII	189675	189914	N	0.0253
chrIII	190024	190284	N	0.0229
chrIII	191078	191231	N	0.0360
chrIII	192718	192867	N	0.0480
chrIII	193241	193443	N	0.0164
chrIII	195231	195505	N	0.0207
chrIII	197846	197995	N	0.0480
chrIII	200101	200284	N	0.0360
chrIII	202252	202411	N	0.0320
chrIII	202687	202836	N	0.0280
chrIII	202865	203052	N	0.0246
chrIII	203625	203936	N	0.0279
chrIII	204642	204820	N	0.0251
chrIII	204935	205290	N	0.0180
chrIII	205321	205471	N	0.0340
chrIII	206386	206535	N	0.0440
chrIII	206875	207045	N	0.0287
chrIII	207164	207737	N	0.0355
chrIII	207877	208119	N	0.0296
chrIII	210099	210265	N	0.0333
chrIII	212537	212716	N	0.0268
chrIII	213812	214135	N	0.0280
chrIII	215713	215897	N	0.0183
chrIII	216412	216595	N	0.0233
chrIII	218058	218214	N	0.0427
chrIII	219885	220057	N	0.0415
chrIII	220883	221096	N	0.0309
chrIII	221534	221756	N	0.0162
chrIII	222219	222396	N	0.0427
chrIII	224444	224624	N	0.0202
chrIII	225511	225705	N	0.0278
chrIII	228064	228214	N	0.0220
chrIII	228742	228891	N	0.0440
chrIII	229569	229774	N	0.0253
chrIII	230029	230241	N	0.0241
chrIII	230649	230803	N	0.0460
chrIII	231973	232130	N	0.0407
chrIII	233746	233915	N	0.0286
chrIII	234046	234265	N	0.0170
chrIII	234637	234840	N	0.0188
chrIII	234930	235241	N	0.0180
chrIII	235742	235928	N	0.0329
chrIII	236091	236314	N	0.0245
chrIII	236945	237109	N	0.0385
chrIII	238227	238441	N	0.0155
chrIII	241434	241628	N	0.0238
chrIII	242503	242667	N	0.0335
chrIII	243349	243513	N	0.0420
chrIII	243890	244194	N	0.0129
chrIII	244283	244437	N	0.0280
chrIII	244919	245069	N	0.0200
chrIII	245158	245369	N	0.0270
chrIII	247363	247624	N	0.0252
chrIII	248344	248567	N	0.0286
chrIII	248650	248939	N	0.0271
chrIII	249030	249196	N	0.0105
chrIII	249586	249738	N	0.0350
chrIII	250685	250927	N	0.0112
chrIII	251673	251943	N	0.0291
chrIII	252177	252326	N	0.0440
chrIII	252861	253080	N	0.0272
chrIII	253685	253868	N	0.0408
chrIII	253976	254340	N	0.0160
chrIII	254474	254670	N	0.0277
chrIII	255113	255335	N	0.0299
chrIII	255714	255866	N	0.0387
chrIII	258063	258494	N	0.0272
chrIII	258931	259141	N	0.0213
chrIII	259984	260151	N	0.0284
chrIII	260651	260908	N	0.0320
chrIII	263716	263882	N	0.0396
chrIII	264782	265037	N	0.0151
chrIII	265212	265368	N	0.0290
chrIII	266582	266863	N	0.0381
chrIII	267203	267589	N	0.0167
chrIII	269515	269728	N	0.0200
chrIII	270114	270319	N	0.0151
chrIII	271743	271893	N	0.0400
chrIII	272808	272964	N	0.0383
chrIII	273202	273371	N	0.0141
chrIII	273440	273589	N	0.0400
chrIII	277111	277264	N	0.0312
chrIII	277495	277720	N	0.0205
chrIII	278159	278535	N	0.0306
chrIII	279552	279762	N	0.0141
chrIII	280430	280828	N	0.0255
chrIII	282629	282798	N	0.0384
chrIII	283041	283193	N	0.0200
chrIII	283442	283601	N	0.0320
chrIII	283637	283787	N	0.0200
chrIII	284156	284336	N	0.0264
chrIII	284414	284566	N	0.0270
chrIII	285528	285704	N	0.0270
chrIII	287022	287189	N	0.0320
chrIII	287331	287508	N	0.0200
chrIII	287648	287806	N	0.0252
chrIII	289345	289494	N	0.0400
chrIII	292760	292970	N	0.0230
chrIII	294138	294294	N	0.0314
chrIII	295444	295630	N	0.0216
chrIII	295668	295826	N	0.0176
chrIII	296120	296384	N	0.0290
chrIII	298013	298184	N	0.0372
chrIII	299706	299859	N	0.0296
chrIII	300401	300565	N	0.0136
chrIII	300847	301037	N	0.0278
chrIII	303372	303615	N	0.0296
chrIII	304368	304757	N	0.0237
chrIII	305022	305247	N	0.0124
chrIII	305297	305453	N	0.0366
chrIII	306195	306348	N	0.0390
chrIII	308265	308414	N	0.0160
chrIII	308978	309257	N	0.0102
chrIII	309376	309579	N	0.0236
chrIII	311020	311222	N	0.0219
chrIII	312278	312589	N	0.0343
chrIII	313063	313322	N	0.0213
chrIII	313350	313567	N	0.0177
chrIII	314247	314470	N	0.0400
chrIII	314643	314792	N	0.0480
chrIII	315276	315474	N	0.0389
chrIII	315848	316119	N	0.0103
chrIV	203	355	N	0.0320
chrIV	587	945	N	0.0133
chrIV	2065	2336	N	0.0245
chrIV	2987	3185	N	0.0247
chrIV	4225	4584	N	0.0271
chrIV	4755	4959	N	0.0295
chrIV	7456	7747	N	0.0410
chrIV	7833	7985	N	0.0320
chrIV	8432	8674	N	0.0150
chrIV	9205	9354	N	0.0280
chrIV	10752	10922	N	0.0169
chrIV	11697	11929	N	0.0183
chrIV	12018	12200	N	0.0320
chrIV	12531	12797	N	0.0266
chrIV	12977	13129	N	0.0420
chrIV	14044	14295	N	0.0336
chrIV	14357	14528	N	0.0338
chrIV	15042	15220	N	0.0408
chrIV	16720	16949	N	0.0270
chrIV	17303	17456	N	0.0427
chrIV	18322	18491	N	0.0347
chrIV	19433	19621	N	0.0261
chrIV	20257	20423	N	0.0440
chrIV	21175	21391	N	0.0187
chrIV	23760	23984	N	0.0270
chrIV	24025	24269	N	0.0158
chrIV	24980	25417	N	0.0255
chrIV	25746	26033	N	0.0045
chrIV	26063	26221	N	0.0360
chrIV	28137	28286	N	0.0480
chrIV	29482	29763	N	0.0171
chrIV	30393	30549	N	0.0352
chrIV	30642	30910	N	0.0315
chrIV	31325	31504	N	0.0320
chrIV	32363	32519	N	0.0410
chrIV	32642	32815	N	0.0143
chrIV	34785	35002	N	0.0264
chrIV	35564	35777	N	0.0350
chrIV	36182	36376	N	0.0220
chrIV	37334	37679	N	0.0271
chrIV	38338	38498	N	0.0427
chrIV	41653	41803	N	0.0300
chrIV	42205	42466	N	0.0254
chrIV	42546	42697	N	0.0320
chrIV	43455	43605	N	0.0160
chrIV	44167	44363	N	0.0152
chrIV	45028	45209	N	0.0255
chrIV	45327	45486	N	0.0450
chrIV	47483	47751	N	0.0169
chrIV	48023	48432	N	0.0180
chrIV	48448	48597	N	0.0480
chrIV	48854	49031	N	0.0218
chrIV	49974	50316	N	0.0254
chrIV	53395	53564	N	0.0320
chrIV	54659	54808	N	0.0280
chrIV	55163	55339	N	0.0400
chrIV	55673	55965	N	0.0139
chrIV	56360	56509	N	0.0280
chrIV	58305	58457	N	0.0360
chrIV	59960	60199	N	0.0156
chrIV	61043	61284	N	0.0313
chrIV	62391	62540	N	0.0440
chrIV	65367	65595	N	0.0281
chrIV	65991	66357	N	0.0192
chrIV	66682	66855	N	0.0410
chrIV	66926	67154	N	0.0255
chrIV	67297	67480	N	0.0259
chrIV	67914	68125	N	0.0282
chrIV	70219	70371	N	0.0080
chrIV	71730	71889	N	0.0380
chrIV	72290	72439	N	0.0480
chrIV	72870	73023	N	0.0350
chrIV	75330	75481	N	0.0360
chrIV	76344	76593	N	0.0147
chrIV	77296	77464	N	0.0208
chrIV	77930	78079	N	0.0400
chrIV	79527	80021	N	0.0197
chrIV	80655	80827	N	0.0351
chrIV	81392	81656	N	0.0078
chrIV	82302	82451	N	0.0400
chrIV	83169	83522	N	0.0278
chrIV	83535	83713	N	0.0251
chrIV	83946	84254	N	0.0207
chrIV	85383	85553	N	0.0367
chrIV	85945	86101	N	0.0305
chrIV	86574	86780	N	0.0298
chrIV	87135	87323	N	0.0302
chrIV	87434	87597	N	0.0228
chrIV	90330	90492	N	0.0305
chrIV	91221	91373	N	0.0220
chrIV	92157	92418	N	0.0230
chrIV	94395	94605	N	0.0302
chrIV	94852	95032	N	0.0249
chrIV	95151	95300	N	0.0440
chrIV	95482	95655	N	0.0330
chrIV	97359	97559	N	0.0265
chrIV	98506	98664	N	0.0369
chrIV	98835	99017	N	0.0263
chrIV	99796	99965	N	0.0390
chrIV	100241	100433	N	0.0234
chrIV	100802	101014	N	0.0207
chrIV	104165	104316	N	0.0440
chrIV	105498	105707	N	0.0284
chrIV	105854	106014	N	0.0376
chrIV	106212	106396	N	0.0340
chrIV	107037	107309	N	0.0202
chrIV	108095	108264	N	0.0181
chrIV	109777	110016	N	0.0297
chrIV	111987	112154	N	0.0317
chrIV	112471	112677	N	0.0218
chrIV	113247	113493	N	0.0112
chrIV	113502	113651	N	0.0360
chrIV	114113	114283	N	0.0247
chrIV	115849	116066	N	0.0341
chrIV	116218	116381	N	0.0337
chrIV	116452	116619	N	0.0296
chrIV	117599	117757	N	0.0182
chrIV	118006	118155	N	0.0440
chrIV	119136	119406	N	0.0209
chrIV	120059	120245	N	0.0190
chrIV	120418	120595	N	0.0385
chrIV	120817	121088	N	0.0182
chrIV	121682	121853	N	0.0331
chrIV	121864	122030	N	0.0302
chrIV	122263	122629	N	0.0343
chrIV	122922	123071	N	0.0360
chrIV	123146	123295	N	0.0480
chrIV	123647	123796	N	0.0360
chrIV	124478	124695	N	0.0153
chrIV	125673	125882	N	0.0222
chrIV	126988	127167	N	0.0323
chrIV	127513	127707	N	0.0150
chrIV	127752	127939	N	0.0313
chrIV	128617	128766	N	0.0480
chrIV	129019	129190	N	0.0351
chrIV	129198	129735	N	0.0204
chrIV	130062	130232	N	0.0169
chrIV	131114	131277	N	0.0305
chrIV	131573	131751	N	0.0125
chrIV	132190	132483	N	0.0404
chrIV	132845	132997	N	0.0360
chrIV	133457	133614	N	0.0302
chrIV	133690	133853	N	0.0203
chrIV	134935	135142	N	0.0221
chrIV	135650	136003	N	0.0185
chrIV	137324	137521	N	0.0342
chrIV	138100	138295	N	0.0335
chrIV	139311	139516	N	0.0400
chrIV	139842	140109	N	0.0123
chrIV	140312	140505	N	0.0307
chrIV	141119	141268	N	0.0440
chrIV	141637	141837	N	0.0369
chrIV	141870	142047	N	0.0250
chrIV	142880	143259	N	0.0313
chrIV	143628	143777	N	0.0400
chrIV	143867	144203	N	0.0219
chrIV	144832	145060	N	0.0143
chrIV	146396	146545	N	0.0360
chrIV	148395	148608	N	0.0323
chrIV	149562	149721	N	0.0345
chrIV	151166	151367	N	0.0362
chrIV	152407	152572	N	0.0267
chrIV	153035	153209	N	0.0285
chrIV	153497	153655	N	0.0314
chrIV	154016	154312	N	0.0285
chrIV	154468	154707	N	0.0389
chrIV	155325	155558	N	0.0244
chrIV	156818	157008	N	0.0182
chrIV	157239	157438	N	0.0130
chrIV	158226	158375	N	0.0480
chrIV	158461	158643	N	0.0301
chrIV	159047	159248	N	0.0290
chrIV	159553	159836	N	0.0250
chrIV	160129	160278	N	0.0440
chrIV	161734	161932	N	0.0179
chrIV	163025	163213	N	0.0371
chrIV	164236	164427	N	0.0225
chrIV	165870	166201	N	0.0182
chrIV	166700	166911	N	0.0185
chrIV	167014	167167	N	0.0413
chrIV	170827	171036	N	0.0340
chrIV	171142	171351	N	0.0389
chrIV	171943	172126	N	0.0256
chrIV	173292	173519	N	0.0323
chrIV	174295	174471	N	0.0273
chrIV	174798	175043	N	0.0334
chrIV	175422	175574	N	0.0390
chrIV	176145	176342	N	0.0260
chrIV	176870	177053	N	0.0325
chrIV	177686	177850	N	0.0225
chrIV	178233	178465	N	0.0205
chrIV	178572	178869	N	0.0382
chrIV	179128	179297	N	0.0171
chrIV	179315	179465	N	0.0360
chrIV	179665	179871	N	0.0353
chrIV	180188	180356	N	0.0294
chrIV	180769	181039	N	0.0295
chrIV	181282	181546	N	0.0196
chrIV	181988	182141	N	0.0392
chrIV	182550	182716	N	0.0229
chrIV	183436	183585	N	0.0440
chrIV	183828	183998	N	0.0276
chrIV	184196	184359	N	0.0372
chrIV	184419	184601	N	0.0301
chrIV	185122	185356	N	0.0261
chrIV	189041	189192	N	0.0360
chrIV	189989	190169	N	0.0335
chrIV	190690	190839	N	0.0480
chrIV	190898	191158	N	0.0340
chrIV	191235	191654	N	0.0176
chrIV	192144	192298	N	0.0293
chrIV	193708	193858	N	0.0380
chrIV	194573	194724	N	0.0387
chrIV	196619	196794	N	0.0230
chrIV	197667	197828	N	0.0373
chrIV	199772	199942	N	0.0291
chrIV	200789	201032	N	0.0180
chrIV	201365	201542	N	0.0169
chrIV	201592	201746	N	0.0390
chrIV	201946	202180	N	0.0310
chrIV	202406	202799	N	0.0209
chrIV	203159	203310	N	0.0280
chrIV	203947	204119	N	0.0225
chrIV	204562	204718	N	0.0246
chrIV	204952	205101	N	0.0440
chrIV	205890	206057	N	0.0423
chrIV	207931	208102	N	0.0339
chrIV	211860	212022	N	0.0291
chrIV	212463	212706	N	0.0120
chrIV	213897	214050	N	0.0272
chrIV	217543	217734	N	0.0150
chrIV	218464	218615	N	0.0420
chrIV	218725	218886	N	0.0320
chrIV	220147	220491	N	0.0159
chrIV	220541	220748	N	0.0224
chrIV	221109	221369	N	0.0325
chrIV	222056	222205	N	0.0320
chrIV	222907	223105	N	0.0202
chrIV	223540	223748	N	0.0380
chrIV	224032	224201	N	0.0473
chrIV	224681	224830	N	0.0280
chrIV	225718	225870	N	0.0413
chrIV	227688	227846	N	0.0315
chrIV	228563	228751	N	0.0210
chrIV	230404	230560	N	0.0440
chrIV	230953	231108	N	0.0370
chrIV	231596	231823	N	0.0340
chrIV	231861	232172	N	0.0383
chrIV	234651	234851	N	0.0286
chrIV	235213	235365	N	0.0347
chrIV	235547	235736	N	0.0248
chrIV	235783	236077	N	0.0243
chrIV	236209	236590	N	0.0387
chrIV	237022	237235	N	0.0253
chrIV	237406	237562	N	0.0275
chrIV	237933	238138	N	0.0230
chrIV	239617	239769	N	0.0467
chrIV	240712	240863	N	0.0440
chrIV	240972	241485	N	0.0234
chrIV	242810	242959	N	0.0360
chrIV	243418	243567	N	0.0440
chrIV	243921	244098	N	0.0233
chrIV	244340	244489	N	0.0440
chrIV	244551	244760	N	0.0290
chrIV	245899	246048	N	0.0320
chrIV	247005	247238	N	0.0235
chrIV	248118	248368	N	0.0272
chrIV	251276	251484	N	0.0255
chrIV	253444	253631	N	0.0218
chrIV	256096	256262	N	0.0325
chrIV	256964	257197	N	0.0327
chrIV	257264	257632	N	0.0198
chrIV	258125	258279	N	0.0313
chrIV	258339	258490	N	0.0427
chrIV	258828	259001	N	0.0380
chrIV	259417	259589	N	0.0330
chrIV	259811	259964	N	0.0208
chrIV	259987	260148	N	0.0271
chrIV	260192	260358	N	0.0311
chrIV	260632	260801	N	0.0158
chrIV	261331	261555	N	0.0239
chrIV	261608	261795	N	0.0270
chrIV	262695	262848	N	0.0296
chrIV	263419	263583	N	0.0387
chrIV	263964	264139	N	0.0230
chrIV	266311	266479	N	0.0206
chrIV	266817	267011	N	0.0234
chrIV	267691	267841	N	0.0340
chrIV	268182	268382	N	0.0255
chrIV	269109	269287	N	0.0372
chrIV	269342	269586	N	0.0320
chrIV	271370	271519	N	0.0400
chrIV	271942	272096	N	0.0440
chrIV	273281	273454	N	0.0243
chrIV	274001	274156	N	0.0453
chrIV	275006	275180	N	0.0170
chrIV	275367	275567	N	0.0320
chrIV	275700	275868	N	0.0310
chrIV	275984	276134	N	0.0400
chrIV	276767	276916	N	0.0480
chrIV	277992	278261	N	0.0242
chrIV	278563	278751	N	0.0160
chrIV	279234	279440	N	0.0241
chrIV	279677	279831	N	0.0180
chrIV	280461	281092	N	0.0111
chrIV	281605	281958	N	0.0358
chrIV	282028	282195	N	0.0153
chrIV	283512	283692	N	0.0272
chrIV	284783	285089	N	0.0293
chrIV	285200	285351	N	0.0480
chrIV	285891	286050	N	0.0244
chrIV	286366	286597	N	0.0253
chrIV	288506	288707	N	0.0252
chrIV	289449	289647	N	0.0074
chrIV	289776	289929	N	0.0413
chrIV	291476	291634	N	0.0180
chrIV	292753	293003	N	0.0276
chrIV	295423	295578	N	0.0240
chrIV	295594	295837	N	0.0155
chrIV	296158	296364	N	0.0309
chrIV	298848	298997	N	0.0280
chrIV	299000	299271	N	0.0263
chrIV	301365	301514	N	0.0440
chrIV	302839	303015	N	0.0233
chrIV	306092	306254	N	0.0400
chrIV	306586	306783	N	0.0344
chrIV	307588	307740	N	0.0230
chrIV	308032	308249	N	0.0119
chrIV	308897	309081	N	0.0328
chrIV	309342	309507	N	0.0198
chrIV	310478	310631	N	0.0370
chrIV	311118	311269	N	0.0333
chrIV	312031	312182	N	0.0240
chrIV	312497	312775	N	0.0205
chrIV	313032	313183	N	0.0280
chrIV	315818	315982	N	0.0345
chrIV	316334	316514	N	0.0382
chrIV	316844	316993	N	0.0360
chrIV	318209	318363	N	0.0293
chrIV	318636	318814	N	0.0148
chrIV	319986	320341	N	0.0190
chrIV	322353	322600	N	0.0203
chrIV	322740	322907	N	0.0371
chrIV	322962	323117	N	0.0320
chrIV	323193	323344	N	0.0440
chrIV	324765	325143	N	0.0200
chrIV	325374	325603	N	0.0330
chrIV	326019	326175	N	0.0300
chrIV	328136	328285	N	0.0200
chrIV	329438	329610	N	0.0162
chrIV	329753	330101	N	0.0235
chrIV	330245	330397	N	0.0400
chrIV	330471	330620	N	0.0480
chrIV	332403	332733	N	0.0216
chrIV	334505	334834	N	0.0109
chrIV	336274	336438	N	0.0175
chrIV	337104	337308	N	0.0400
chrIV	337513	337775	N	0.0254
chrIV	337889	338102	N	0.0162
chrIV	339346	339805	N	0.0197
chrIV	340804	341100	N	0.0305
chrIV	341605	342067	N	0.0213
chrIV	342384	342707	N	0.0188
chrIV	343709	343858	N	0.0480
chrIV	344847	345152	N	0.0159
chrIV	345434	345714	N	0.0176
chrIV	345734	346013	N	0.0162
chrIV	346857	347100	N	0.0172
chrIV	347316	347599	N	0.0341
chrIV	349854	350027	N	0.0218
chrIV	350100	350251	N	0.0320
chrIV	350631	350806	N	0.0303
chrIV	350821	351057	N	0.0346
chrIV	351266	351505	N	0.0221
chrIV	351649	351817	N	0.0371
chrIV	351947	352246	N	0.0182
chrIV	352379	352778	N	0.0340
chrIV	353195	353371	N	0.0297
chrIV	353668	353842	N	0.0238
chrIV	353887	354044	N	0.0289
chrIV	354620	354871	N	0.0283
chrIV	356097	356280	N	0.0174
chrIV	356404	356554	N	0.0420
chrIV	356857	357006	N	0.0440
chrIV	357819	357968	N	0.0480
chrIV	360009	360200	N	0.0276
chrIV	360500	360676	N	0.0205
chrIV	362211	362387	N	0.0227
chrIV	362571	362755	N	0.0185
chrIV	363141	363352	N	0.0244
chrIV	364020	364172	N	0.0300
chrIV	364597	364848	N	0.0162
chrIV	366947	367112	N	0.0289
chrIV	367186	367358	N	0.0400
chrIV	367915	368127	N	0.0139
chrIV	368492	368661	N	0.0308
chrIV	370005	370224	N	0.0270
chrIV	370419	370625	N	0.0144
chrIV	371332	371503	N	0.0278
chrIV	372234	372421	N	0.0371
chrIV	373989	374156	N	0.0400
chrIV	376081	376374	N	0.0219
chrIV	379406	379563	N	0.0340
chrIV	379823	380249	N	0.0311
chrIV	380573	380958	N	0.0356
chrIV	381588	381793	N	0.0276
chrIV	385255	385532	N	0.0249
chrIV	385653	385802	N	0.0360
chrIV	386396	386565	N	0.0308
chrIV	386594	386764	N	0.0206
chrIV	386810	386962	N	0.0240
chrIV	387117	387323	N	0.0182
chrIV	387422	387582	N	0.0389
chrIV	387674	387824	N	0.0220
chrIV	387841	387996	N	0.0393
chrIV	388363	388545	N	0.0267
chrIV	388914	389070	N	0.0251
chrIV	390213	390367	N	0.0160
chrIV	390681	391029	N	0.0329
chrIV	392143	392354	N	0.0243
chrIV	392932	393083	N	0.0420
chrIV	393316	393560	N	0.0367
chrIV	394232	394382	N	0.0340
chrIV	394670	394819	N	0.0360
chrIV	395009	395158	N	0.0320
chrIV	395280	395440	N	0.0188
chrIV	395521	395759	N	0.0347
chrIV	395802	395951	N	0.0480
chrIV	396689	396882	N	0.0224
chrIV	396954	397191	N	0.0303
chrIV	397652	397804	N	0.0310
chrIV	398772	398930	N	0.0232
chrIV	399186	399341	N	0.0264
chrIV	399821	399978	N	0.0191
chrIV	400095	400247	N	0.0420
chrIV	400967	401170	N	0.0360
chrIV	401802	402044	N	0.0115
chrIV	402103	402289	N	0.0330
chrIV	402684	402872	N	0.0189
chrIV	403754	403903	N	0.0440
chrIV	405186	405440	N	0.0125
chrIV	409296	409456	N	0.0256
chrIV	409916	410067	N	0.0240
chrIV	411530	411707	N	0.0336
chrIV	412007	412186	N	0.0323
chrIV	414862	415018	N	0.0340
chrIV	416553	416715	N	0.0364
chrIV	418559	418708	N	0.0360
chrIV	419230	419379	N	0.0440
chrIV	420339	420495	N	0.0225
chrIV	421182	421331	N	0.0400
chrIV	422579	422760	N	0.0136
chrIV	423208	423455	N	0.0320
chrIV	423765	423917	N	0.0400
chrIV	424115	424292	N	0.0125
chrIV	424947	425099	N	0.0380
chrIV	426530	426705	N	0.0153
chrIV	426995	427158	N	0.0269
chrIV	428540	428689	N	0.0400
chrIV	429299	429495	N	0.0348
chrIV	430240	430389	N	0.0480
chrIV	431709	431941	N	0.0174
chrIV	432475	432662	N	0.0132
chrIV	433102	433262	N	0.0320
chrIV	434372	434532	N	0.0367
chrIV	434600	434750	N	0.0140
chrIV	435182	435331	N	0.0360
chrIV	437907	438068	N	0.0344
chrIV	439753	439961	N	0.0170
chrIV	439982	440134	N	0.0220
chrIV	441039	441221	N	0.0307
chrIV	442153	442305	N	0.0347
chrIV	443916	444066	N	0.0460
chrIV	446030	446217	N	0.0294
chrIV	446349	446845	N	0.0185
chrIV	447166	447335	N	0.0280
chrIV	447668	448019	N	0.0214
chrIV	448622	448924	N	0.0352
chrIV	448925	449190	N	0.0234
chrIV	449385	449534	N	0.0440
chrIV	450121	450333	N	0.0228
chrIV	450361	450528	N	0.0360
chrIV	451473	451700	N	0.0190
chrIV	452291	452440	N	0.0240
chrIV	453069	453269	N	0.0320
chrIV	454215	454384	N	0.0124
chrIV	456311	456490	N	0.0353
chrIV	456699	456934	N	0.0159
chrIV	457800	458018	N	0.0093
chrIV	459106	459277	N	0.0255
chrIV	460717	460894	N	0.0122
chrIV	462405	462600	N	0.0222
chrIV	463053	463206	N	0.0288
chrIV	463929	464105	N	0.0367
chrIV	464109	464543	N	0.0232
chrIV	464551	464758	N	0.0406
chrIV	465360	465512	N	0.0320
chrIV	465931	466156	N	0.0088
chrIV	466482	466646	N	0.0360
chrIV	466831	467034	N	0.0197
chrIV	467791	467964	N	0.0149
chrIV	468287	468444	N	0.0427
chrIV	468835	468994	N	0.0368
chrIV	469382	469633	N	0.0356
chrIV	469891	470066	N	0.0218
chrIV	470579	470731	N	0.0307
chrIV	471043	471199	N	0.0326
chrIV	473224	473407	N	0.0375
chrIV	473558	473715	N	0.0209
chrIV	473752	473911	N	0.0305
chrIV	474077	474226	N	0.0320
chrIV	475420	475571	N	0.0227
chrIV	477211	477404	N	0.0115
chrIV	477735	477971	N	0.0237
chrIV	480166	480315	N	0.0440
chrIV	480963	481222	N	0.0188
chrIV	481628	481798	N	0.0180
chrIV	482072	482224	N	0.0300
chrIV	483539	483895	N	0.0353
chrIV	483912	484113	N	0.0158
chrIV	484363	484530	N	0.0166
chrIV	484654	484911	N	0.0257
chrIV	485312	485633	N	0.0246
chrIV	487733	487902	N	0.0217
chrIV	488928	489078	N	0.0220
chrIV	489079	489228	N	0.0360
chrIV	489707	489900	N	0.0210
chrIV	490119	490466	N	0.0374
chrIV	491024	491306	N	0.0255
chrIV	491700	491878	N	0.0173
chrIV	492453	492603	N	0.0360
chrIV	493186	493349	N	0.0369
chrIV	493359	493541	N	0.0242
chrIV	495372	495532	N	0.0353
chrIV	495931	496264	N	0.0228
chrIV	497253	497403	N	0.0320
chrIV	499398	499606	N	0.0288
chrIV	500280	500429	N	0.0400
chrIV	500852	501001	N	0.0440
chrIV	501675	501835	N	0.0320
chrIV	502051	502258	N	0.0204
chrIV	502426	502825	N	0.0117
chrIV	502867	503021	N	0.0432
chrIV	503195	503344	N	0.0160
chrIV	504107	504258	N	0.0440
chrIV	504327	504519	N	0.0318
chrIV	504786	504938	N	0.0410
chrIV	506234	506414	N	0.0282
chrIV	507493	507652	N	0.0131
chrIV	508884	509307	N	0.0291
chrIV	510083	510232	N	0.0480
chrIV	510436	510587	N	0.0360
chrIV	511199	511572	N	0.0384
chrIV	511755	512133	N	0.0195
chrIV	512478	512627	N	0.0240
chrIV	514148	514404	N	0.0429
chrIV	516502	516695	N	0.0271
chrIV	517690	517847	N	0.0289
chrIV	519205	519373	N	0.0391
chrIV	520036	520303	N	0.0189
chrIV	521774	521923	N	0.0400
chrIV	522865	523062	N	0.0410
chrIV	524562	524717	N	0.0432
chrIV	524909	525075	N	0.0320
chrIV	525389	525607	N	0.0353
chrIV	525627	525776	N	0.0360
chrIV	526170	526479	N	0.0233
chrIV	526827	527168	N	0.0197
chrIV	527705	527854	N	0.0360
chrIV	531044	531230	N	0.0168
chrIV	531589	531739	N	0.0380
chrIV	534933	535115	N	0.0141
chrIV	538095	538245	N	0.0360
chrIV	538740	539163	N	0.0190
chrIV	539166	539414	N	0.0157
chrIV	542325	542522	N	0.0142
chrIV	544315	544492	N	0.0164
chrIV	544658	544812	N	0.0213
chrIV	544820	545042	N	0.0175
chrIV	545149	545354	N	0.0312
chrIV	545586	545847	N	0.0450
chrIV	545979	546331	N	0.0225
chrIV	547379	547536	N	0.0255
chrIV	548113	548265	N	0.0373
chrIV	548862	549011	N	0.0480
chrIV	549515	549719	N	0.0272
chrIV	550599	550799	N	0.0407
chrIV	552164	552364	N	0.0114
chrIV	552925	553078	N	0.0264
chrIV	553386	553538	N	0.0413
chrIV	557159	557312	N	0.0360
chrIV	557703	557938	N	0.0172
chrIV	558523	558676	N	0.0440
chrIV	558951	559167	N	0.0255
chrIV	559541	559695	N	0.0368
chrIV	560404	560641	N	0.0280
chrIV	561798	562037	N	0.0221
chrIV	562062	562341	N	0.0277
chrIV	562775	562944	N	0.0246
chrIV	563069	563250	N	0.0191
chrIV	563565	563714	N	0.0360
[truncated: 10,469 more rows]
